# Supplementary material for: Localised surface plasmon resonance inducing cooperative Jahn–Teller effect for crystal phase-change in a nanocrystal
Source: Nat Commun. 2023 Jul 31;14:4471. doi: 10.1038/s41467-023-40153-9 (PMC10390505; doi:10.1038/s41467-023-40153-9)
Supplement: Supplementary file 3 — Source Data [file 41467_2023_40153_MOESM3_ESM.xlsx]

## Sheet: Figure 2d
Wavelength (nm)	Absorption
400	0.39555
401	0.39373
402	0.39085
403	0.38802
404	0.38509
405	0.3823
406	0.37947
407	0.37652
408	0.37356
409	0.37059
410	0.36766
411	0.36481
412	0.36182
413	0.35891
414	0.35595
415	0.35305
416	0.35013
417	0.34719
418	0.34448
419	0.34157
420	0.33885
421	0.33596
422	0.33325
423	0.33026
424	0.3275
425	0.32456
426	0.32177
427	0.31867
428	0.31567
429	0.3127
430	0.30991
431	0.30714
432	0.30449
433	0.30186
434	0.29923
435	0.29643
436	0.29367
437	0.29089
438	0.28819
439	0.2855
440	0.28289
441	0.28032
442	0.27774
443	0.2752
444	0.27261
445	0.27013
446	0.26755
447	0.26512
448	0.26263
449	0.26024
450	0.25776
451	0.25539
452	0.25307
453	0.25079
454	0.24843
455	0.24605
456	0.24375
457	0.24141
458	0.23921
459	0.23694
460	0.23478
461	0.23257
462	0.2304
463	0.22826
464	0.22605
465	0.22393
466	0.2218
467	0.21982
468	0.21779
469	0.21582
470	0.21388
471	0.21201
472	0.21006
473	0.20822
474	0.20638
475	0.20457
476	0.20276
477	0.20097
478	0.19931
479	0.19749
480	0.19575
481	0.19393
482	0.19235
483	0.19072
484	0.18918
485	0.18756
486	0.18602
487	0.18452
488	0.18305
489	0.18152
490	0.17997
491	0.17844
492	0.17699
493	0.17565
494	0.17434
495	0.17298
496	0.17169
497	0.17047
498	0.16929
499	0.16808
500	0.16687
501	0.16583
502	0.16476
503	0.16371
504	0.16262
505	0.16166
506	0.16068
507	0.15976
508	0.15878
509	0.15786
510	0.15695
511	0.15614
512	0.15534
513	0.15451
514	0.15367
515	0.1529
516	0.15223
517	0.15153
518	0.15088
519	0.15027
520	0.14968
521	0.14911
522	0.14851
523	0.14791
524	0.14741
525	0.14691
526	0.14652
527	0.14598
528	0.14553
529	0.14507
530	0.14472
531	0.14429
532	0.14388
533	0.14347
534	0.1432
535	0.14287
536	0.14262
537	0.14238
538	0.14218
539	0.14199
540	0.14179
541	0.14167
542	0.14157
543	0.14151
544	0.14141
545	0.1413
546	0.14119
547	0.14114
548	0.14112
549	0.1411
550	0.14116
551	0.14121
552	0.14136
553	0.14146
554	0.14156
555	0.14165
556	0.14169
557	0.14178
558	0.14195
559	0.14212
560	0.14231
561	0.14244
562	0.1427
563	0.14303
564	0.14333
565	0.14361
566	0.14388
567	0.14419
568	0.14449
569	0.14485
570	0.1453
571	0.14577
572	0.14625
573	0.14671
574	0.14726
575	0.14773
576	0.14825
577	0.14876
578	0.1493
579	0.14983
580	0.15033
581	0.15086
582	0.15135
583	0.15188
584	0.15247
585	0.15304
586	0.15359
587	0.15408
588	0.15465
589	0.15524
590	0.15585
591	0.1564
592	0.15696
593	0.15756
594	0.15824
595	0.15895
596	0.15949
597	0.16025
598	0.16093
599	0.16176
600	0.16235
601	0.1631
602	0.16382
603	0.16454
604	0.16514
605	0.16585
606	0.16665
607	0.16741
608	0.1682
609	0.16887
610	0.16969
611	0.17031
612	0.1711
613	0.17182
614	0.17261
615	0.17332
616	0.17403
617	0.17476
618	0.17544
619	0.17614
620	0.17684
621	0.17762
622	0.17829
623	0.17899
624	0.17964
625	0.18033
626	0.18101
627	0.18166
628	0.18237
629	0.18305
630	0.18384
631	0.18456
632	0.18532
633	0.18593
634	0.18663
635	0.18721
636	0.18787
637	0.18851
638	0.18932
639	0.19002
640	0.19071
641	0.19132
642	0.19199
643	0.19277
644	0.1935
645	0.19433
646	0.19504
647	0.19575
648	0.19643
649	0.19721
650	0.19802
651	0.19875
652	0.19951
653	0.20021
654	0.20115
655	0.202
656	0.20302
657	0.20396
658	0.20495
659	0.20592
660	0.20685
661	0.20779
662	0.20865
663	0.20952
664	0.21033
665	0.21124
666	0.21211
667	0.21309
668	0.21411
669	0.21517
670	0.21626
671	0.21735
672	0.21838
673	0.21952
674	0.22063
675	0.22187
676	0.22301
677	0.22418
678	0.2254
679	0.22659
680	0.22776
681	0.22893
682	0.2301
683	0.23128
684	0.2325
685	0.23371
686	0.23503
687	0.23629
688	0.23763
689	0.23893
690	0.24022
691	0.24143
692	0.24271
693	0.24404
694	0.24546
695	0.24684
696	0.24821
697	0.24956
698	0.25089
699	0.25222
700	0.25363
701	0.25559
702	0.2571
703	0.25849
704	0.25998
705	0.26147
706	0.26311
707	0.26462
708	0.26621
709	0.2677
710	0.26937
711	0.27093
712	0.27271
713	0.27434
714	0.27608
715	0.27762
716	0.2794
717	0.28102
718	0.28284
719	0.28446
720	0.28631
721	0.28801
722	0.28991
723	0.29166
724	0.29356
725	0.29534
726	0.29729
727	0.29914
728	0.30108
729	0.30289
730	0.30483
731	0.3067
732	0.30863
733	0.31049
734	0.31246
735	0.31437
736	0.31639
737	0.31836
738	0.32041
739	0.3223
740	0.32435
741	0.32629
742	0.3284
743	0.33036
744	0.33251
745	0.33453
746	0.33675
747	0.33881
748	0.34097
749	0.34302
750	0.34518
751	0.34734
752	0.34949
753	0.35172
754	0.35385
755	0.35607
756	0.35817
757	0.36043
758	0.36264
759	0.36484
760	0.36713
761	0.36941
762	0.37174
763	0.37393
764	0.37623
765	0.37847
766	0.38089
767	0.38324
768	0.38571
769	0.38808
770	0.39058
771	0.39303
772	0.39561
773	0.39797
774	0.40042
775	0.40266
776	0.405
777	0.40723
778	0.40959
779	0.4119
780	0.41426
781	0.41654
782	0.41885
783	0.42112
784	0.42358
785	0.426
786	0.42862
787	0.43104
788	0.43364
789	0.43608
790	0.43866
791	0.44121
792	0.44401
793	0.44675
794	0.44966
795	0.45245
796	0.45537
797	0.45803
798	0.4607
799	0.46332
800	0.46621
801	0.46901
802	0.47192
803	0.47459
804	0.47745
805	0.4803
806	0.48329
807	0.48607
808	0.48888
809	0.49171
810	0.49471
811	0.49764
812	0.50054
813	0.50359
814	0.50646
815	0.50946
816	0.51246
817	0.51565
818	0.51855
819	0.52165
820	0.5246
821	0.5279
822	0.53082
823	0.53404
824	0.53705
825	0.54017
826	0.54315
827	0.54655
828	0.54963
829	0.55313
830	0.5561
831	0.5595
832	0.56245
833	0.56584
834	0.56897
835	0.5726
836	0.57569
837	0.57932
838	0.58219
839	0.58589
840	0.58895
841	0.59289
842	0.59592
843	0.59957
844	0.60237
845	0.60593
846	0.60891
847	0.61255
848	0.61564
849	0.6193
850	0.62244
851	0.62598
852	0.62915
853	0.63257
854	0.63574
855	0.63928
856	0.64288
857	0.64656
858	0.65009
859	0.65374
860	0.65742
861	0.66111
862	0.66473
863	0.66828
864	0.67202
865	0.67589
866	0.67959
867	0.68339
868	0.68702
869	0.69093
870	0.69463
871	0.69845
872	0.70228
873	0.706
874	0.70972
875	0.71346
876	0.71726
877	0.72122
878	0.72531
879	0.72932
880	0.73347
881	0.73746
882	0.74159
883	0.74544
884	0.74951
885	0.75355
886	0.75758
887	0.76154
888	0.76553
889	0.76971
890	0.7739
891	0.77795
892	0.7821
893	0.78616
894	0.7907
895	0.79457
896	0.79851
897	0.80228
898	0.80658
899	0.81129
900	0.81558
901	0.81992
902	0.82366
903	0.82791
904	0.83254
905	0.83738
906	0.84176
907	0.8462
908	0.85033
909	0.85486
910	0.85864
911	0.8629
912	0.86715
913	0.87189
914	0.87644
915	0.88091
916	0.88499
917	0.88941
918	0.89382
919	0.89859
920	0.90302
921	0.90741
922	0.91179
923	0.91616
924	0.92078
925	0.92527
926	0.92971
927	0.93403
928	0.93824
929	0.94314
930	0.9476
931	0.95239
932	0.95657
933	0.96137
934	0.96614
935	0.97129
936	0.97614
937	0.98044
938	0.98497
939	0.98908
940	0.99379
941	0.99792
942	1.00266
943	1.00736
944	1.01249
945	1.01716
946	1.02168
947	1.026
948	1.03074
949	1.03536
950	1.04004
951	1.04472
952	1.04944
953	1.0543
954	1.059
955	1.06374
956	1.06824
957	1.07294
958	1.07767
959	1.08236
960	1.08694
961	1.09139
962	1.09577
963	1.10039
964	1.1051
965	1.11006
966	1.11499
967	1.11996
968	1.12478
969	1.12929
970	1.13417
971	1.13888
972	1.14374
973	1.14827
974	1.15287
975	1.15744
976	1.16202
977	1.16674
978	1.17159
979	1.17645
980	1.18062
981	1.1859
982	1.19033
983	1.19621
984	1.20084
985	1.20589
986	1.21079
987	1.21558
988	1.22023
989	1.22423
990	1.22875
991	1.2329
992	1.23821
993	1.24234
994	1.2479
995	1.25177
996	1.25625
997	1.26016
998	1.26473
999	1.26994
1000	1.27456
1001	1.27943
1002	1.28397
1003	1.28909
1004	1.29344
1005	1.29704
1006	1.30062
1007	1.30504
1008	1.30961
1009	1.31467
1010	1.31919
1011	1.32371
1012	1.32737
1013	1.33066
1014	1.33587
1015	1.34097
1016	1.3462
1017	1.3507
1018	1.35625
1019	1.36005
1020	1.36342
1021	1.36696
1022	1.37218
1023	1.3763
1024	1.37996
1025	1.38412
1026	1.38881
1027	1.39301
1028	1.39685
1029	1.40077
1030	1.40556
1031	1.40983
1032	1.41409
1033	1.41775
1034	1.42127
1035	1.42508
1036	1.42809
1037	1.43135
1038	1.435
1039	1.43874
1040	1.44249
1041	1.4457
1042	1.44999
1043	1.45474
1044	1.45899
1045	1.46246
1046	1.46504
1047	1.4688
1048	1.47073
1049	1.47451
1050	1.47799
1051	1.48196
1052	1.48533
1053	1.48874
1054	1.49239
1055	1.49577
1056	1.4975
1057	1.50116
1058	1.50448
1059	1.50974
1060	1.51314
1061	1.51658
1062	1.51758
1063	1.52019
1064	1.52197
1065	1.5253
1066	1.52825
1067	1.5311
1068	1.53384
1069	1.53584
1070	1.53941
1071	1.54224
1072	1.54549
1073	1.54712
1074	1.5488
1075	1.55106
1076	1.55246
1077	1.55479
1078	1.55669
1079	1.56078
1080	1.56306
1081	1.56467
1082	1.5654
1083	1.56796
1084	1.57012
1085	1.57219
1086	1.57381
1087	1.57693
1088	1.57904
1089	1.57954
1090	1.58
1091	1.5808
1092	1.5828
1093	1.58404
1094	1.58528
1095	1.58806
1096	1.58878
1097	1.58986
1098	1.59005
1099	1.59177
1100	1.59392
1101	1.59491
1102	1.59594
1103	1.59616
1104	1.59686
1105	1.59751
1106	1.59821
1107	1.59843
1108	1.59872
1109	1.59996
1110	1.60044
1111	1.60112
1112	1.60083
1113	1.60117
1114	1.60085
1115	1.60147
1116	1.60044
1117	1.60019
1118	1.59894
1119	1.59836
1120	1.59856
1121	1.59807
1122	1.59818
1123	1.59789
1124	1.59866
1125	1.59876
1126	1.59844
1127	1.59689
1128	1.59653
1129	1.5955
1130	1.59489
1131	1.59338
1132	1.59072
1133	1.58954
1134	1.58848
1135	1.58799
1136	1.58655
1137	1.585
1138	1.58341
1139	1.58117
1140	1.57935
1141	1.57783
1142	1.57606
1143	1.57432
1144	1.57205
1145	1.57048
1146	1.56797
1147	1.56631
1148	1.56363
1149	1.56145
1150	1.55869
1151	1.5565
1152	1.55417
1153	1.55157
1154	1.54876
1155	1.54577
1156	1.54337
1157	1.54109
1158	1.53838
1159	1.53553
1160	1.53245
1161	1.52957
1162	1.5265
1163	1.52329
1164	1.52013
1165	1.51673
1166	1.51349
1167	1.51002
1168	1.50665
1169	1.50354
1170	1.49999
1171	1.49666
1172	1.49245
1173	1.48935
1174	1.48549
1175	1.48174
1176	1.47757
1177	1.47358
1178	1.46934
1179	1.46573
1180	1.46189
1181	1.45831
1182	1.45408
1183	1.45025
1184	1.4466
1185	1.4427
1186	1.43867
1187	1.43423
1188	1.42936
1189	1.42416
1190	1.41905
1191	1.41496
1192	1.41013
1193	1.40589
1194	1.39986
1195	1.39532
1196	1.39039
1197	1.38605
1198	1.38063
1199	1.37524
1200	1.3704
1201	1.36619
1202	1.36175
1203	1.35664
1204	1.35136
1205	1.3467
1206	1.34268
1207	1.33798
1208	1.33259
1209	1.32659
1210	1.32131
1211	1.31536
1212	1.31053
1213	1.30404
1214	1.29892
1215	1.29256
1216	1.28758
1217	1.28183
1218	1.27667
1219	1.27095
1220	1.26485
1221	1.25833
1222	1.25335
1223	1.24882
1224	1.2438
1225	1.2377
1226	1.23131
1227	1.2259
1228	1.22084
1229	1.21494
1230	1.20852
1231	1.2027
1232	1.19769
1233	1.19323
1234	1.18744
1235	1.18277
1236	1.17699
1237	1.17187
1238	1.16599
1239	1.16048
1240	1.15517
1241	1.14895
1242	1.14365
1243	1.1382
1244	1.1334
1245	1.12807
1246	1.12281
1247	1.1171
1248	1.11174
1249	1.10622
1250	1.1007
1251	1.09497
1252	1.08904
1253	1.08361
1254	1.07805
1255	1.07218
1256	1.06598
1257	1.05988
1258	1.05443
1259	1.04885
1260	1.04355
1261	1.0373
1262	1.03197
1263	1.02647
1264	1.02165
1265	1.0163
1266	1.01065
1267	1.00515
1268	1.00019
1269	0.99569
1270	0.99083
1271	0.98571
1272	0.98055
1273	0.97594
1274	0.97096
1275	0.9661
1276	0.9612
1277	0.95673
1278	0.95179
1279	0.94703
1280	0.94199
1281	0.93756
1282	0.93261
1283	0.9279
1284	0.92277
1285	0.91799
1286	0.91327
1287	0.90861
1288	0.90396
1289	0.899
1290	0.89413
1291	0.88922
1292	0.88444
1293	0.8799
1294	0.87519
1295	0.87096
1296	0.86627
1297	0.86198
1298	0.85723
1299	0.85272
1300	0.8481
1301	0.84365
1302	0.83934
1303	0.83481
1304	0.83023
1305	0.82537
1306	0.82065
1307	0.81588
1308	0.81116
1309	0.80636
1310	0.80162
1311	0.79663
1312	0.79194
1313	0.78728
1314	0.7832
1315	0.77878
1316	0.77451
1317	0.77025
1318	0.76607
1319	0.76208
1320	0.7579
1321	0.75404
1322	0.74992
1323	0.74603
1324	0.74197
1325	0.7381
1326	0.73413
1327	0.73033
1328	0.72637
1329	0.72247
1330	0.71855
1331	0.71476
1332	0.71103
1333	0.70729
1334	0.70364
1335	0.69982
1336	0.69623
1337	0.69242
1338	0.68881
1339	0.68499
1340	0.68138
1341	0.67763
1342	0.674
1343	0.67021
1344	0.66657
1345	0.66302
1346	0.65962
1347	0.65623
1348	0.65284
1349	0.64943
1350	0.64606
1351	0.64273
1352	0.63935
1353	0.63613
1354	0.63288
1355	0.62982
1356	0.62656
1357	0.62335
1358	0.61994
1359	0.61668
1360	0.61341
1361	0.61027
1362	0.60715
1363	0.60405
1364	0.60107
1365	0.59802
1366	0.59519
1367	0.5922
1368	0.58929
1369	0.58617
1370	0.58316
1371	0.58013
1372	0.57718
1373	0.57432
1374	0.57163
1375	0.56902
1376	0.5664
1377	0.56365
1378	0.56088
1379	0.55809
1380	0.55526
1381	0.55231
1382	0.54953
1383	0.5469
1384	0.54441
1385	0.54199
1386	0.53954
1387	0.53722
1388	0.53469
1389	0.5322
1390	0.52968
1391	0.52716
1392	0.52453
1393	0.5217
1394	0.51886
1395	0.51595
1396	0.51346
1397	0.51091
1398	0.50873
1399	0.50625
1400	0.50408
1401	0.50186
1402	0.49966
1403	0.49747
1404	0.49534
1405	0.49321
1406	0.49108
1407	0.48873
1408	0.48653
1409	0.48431
1410	0.48204
1411	0.47969
1412	0.47721
1413	0.47481
1414	0.47226
1415	0.46992
1416	0.46754
1417	0.46552
1418	0.46337
1419	0.46133
1420	0.45919
1421	0.45706
1422	0.45508
1423	0.453
1424	0.45098
1425	0.44887
1426	0.44697
1427	0.44496
1428	0.44311
1429	0.44118
1430	0.43938
1431	0.43743
1432	0.43559
1433	0.43362
1434	0.43179
1435	0.42981
1436	0.42797
1437	0.42613
1438	0.42437
1439	0.42257
1440	0.42072
1441	0.41889
1442	0.41703
1443	0.41529
1444	0.41348
1445	0.41184
1446	0.41001
1447	0.40827
1448	0.40645
1449	0.40472
1450	0.40295
1451	0.40127
1452	0.39963
1453	0.39794
1454	0.39632
1455	0.39458
1456	0.39306
1457	0.39134
1458	0.38979
1459	0.38809
1460	0.38657
1461	0.38501
1462	0.38351
1463	0.38199
1464	0.38052
1465	0.37907
1466	0.37751
1467	0.376
1468	0.37444
1469	0.37302
1470	0.37145
1471	0.37009
1472	0.36868
1473	0.36739
1474	0.36597
1475	0.3646
1476	0.36321
1477	0.36174
1478	0.36027
1479	0.35882
1480	0.35751
1481	0.35617
1482	0.35481
1483	0.35347
1484	0.35211
1485	0.35076
1486	0.34941
1487	0.34808
1488	0.34675
1489	0.34536
1490	0.34402
1491	0.34268
1492	0.34143
1493	0.34017
1494	0.33895
1495	0.33771
1496	0.33647
1497	0.33521
1498	0.33395
1499	0.33272
1500	0.33156
1501	0.33037
1502	0.32921
1503	0.32801
1504	0.32687
1505	0.3257
1506	0.32452
1507	0.32336
1508	0.32216
1509	0.32103
1510	0.31986
1511	0.31876
1512	0.31766
1513	0.31655
1514	0.31543
1515	0.31421
1516	0.31308
1517	0.31189
1518	0.31078
1519	0.30969
1520	0.30861
1521	0.30759
1522	0.30654
1523	0.30558
1524	0.30459
1525	0.30358
1526	0.30257
1527	0.30149
1528	0.30048
1529	0.29933
1530	0.29833
1531	0.29729
1532	0.29642
1533	0.2955
1534	0.29458
1535	0.29365
1536	0.2927
1537	0.29176
1538	0.29075
1539	0.28977
1540	0.28876
1541	0.28783
1542	0.28687
1543	0.28595
1544	0.28499
1545	0.2841
1546	0.28316
1547	0.28225
1548	0.28125
1549	0.28034
1550	0.27935
1551	0.27849
1552	0.27755
1553	0.27678
1554	0.27588
1555	0.27506
1556	0.27418
1557	0.2734
1558	0.27254
1559	0.27167
1560	0.27074
1561	0.26991
1562	0.2691
1563	0.26829
1564	0.26749
1565	0.26665
1566	0.26589
1567	0.26508
1568	0.26428
1569	0.2634
1570	0.2626
1571	0.26176
1572	0.26094
1573	0.26007
1574	0.25931
1575	0.25859
1576	0.25789
1577	0.25717
1578	0.25638
1579	0.25563
1580	0.25482
1581	0.25409
1582	0.25331
1583	0.25253
1584	0.25172
1585	0.25098
1586	0.2503
1587	0.2496
1588	0.24891
1589	0.24817
1590	0.24748
1591	0.24675
1592	0.246
1593	0.24529
1594	0.24461
1595	0.24397
1596	0.2433
1597	0.24261
1598	0.24192
1599	0.24121
1600	0.24056
1601	0.23991
1602	0.23929
1603	0.2386
1604	0.23789
1605	0.23719
1606	0.23655
1607	0.23591
1608	0.23535
1609	0.23472
1610	0.2341
1611	0.2334
1612	0.23275
1613	0.23213
1614	0.23146
1615	0.23084
1616	0.2302
1617	0.22962
1618	0.22903
1619	0.22842
1620	0.22782
1621	0.22721
1622	0.2267
1623	0.22617
1624	0.22562
1625	0.22504
1626	0.2245
1627	0.22388
1628	0.22328
1629	0.22271
1630	0.22217
1631	0.22161
1632	0.22107
1633	0.22049
1634	0.21997
1635	0.21938
1636	0.21893
1637	0.21835
1638	0.21779
1639	0.2172
1640	0.21669
1641	0.21617
1642	0.21564
1643	0.21511
1644	0.21464
1645	0.21416
1646	0.21372
1647	0.21326
1648	0.21278
1649	0.21229
1650	0.21175
1651	0.21125
1652	0.21077
1653	0.21034
1654	0.20985
1655	0.20935
1656	0.20884
1657	0.2084
1658	0.20795
1659	0.20754
1660	0.20714
1661	0.20662
1662	0.20606
1663	0.2054
1664	0.20489
1665	0.20434
1666	0.20383
1667	0.20326
1668	0.20278
1669	0.20226
1670	0.2018
1671	0.20121
1672	0.20076
1673	0.20024
1674	0.19988
1675	0.19945
1676	0.19919
1677	0.19872
1678	0.19828
1679	0.19775
1680	0.19746
1681	0.19714
1682	0.19681
1683	0.19638
1684	0.19642
1685	0.19632
1686	0.1964
1687	0.19692
1688	0.19738
1689	0.19805
1690	0.19837
1691	0.19978
1692	0.20139
1693	0.20292
1694	0.20326
1695	0.2037
1696	0.2035
1697	0.20432
1698	0.20353
1699	0.20509
1700	0.20519
1701	--
1702	--
1703	--
1704	--
1705	--
1706	--
1707	--
1708	--
1709	--
1710	--
1711	--
1712	--
1713	--
1714	--
1715	--
1716	--
1717	--
1718	--
1719	--
1720	--
1721	--
1722	--
1723	--
1724	--
1725	--
1726	--
1727	--
1728	--
1729	--
1730	--
1731	--
1732	--
1733	--
1734	--
1735	--
1736	--
1737	--
1738	--
1739	--
1740	--
1741	--
1742	--
1743	--
1744	--
1745	--
1746	--
1747	--
1748	--
1749	--
1750	--
1751	--
1752	--
1753	--
1754	--
1755	--
1756	--
1757	--
1758	--
1759	--
1760	--
1761	--
1762	--
1763	--
1764	--
1765	--
1766	--
1767	--
1768	--
1769	--
1770	0.1841
1771	0.17175
1772	0.19836
1773	0.17299
1774	0.17966
1775	0.17308
1776	0.1811
1777	0.18112
1778	0.18481
1779	0.17961
1780	0.18351
1781	0.1786
1782	0.1822
1783	0.17767
1784	0.1802
1785	0.17559
1786	0.17868
1787	0.17339
1788	0.17856
1789	0.17589
1790	0.18039
1791	0.17392
1792	0.1748
1793	0.17356
1794	0.1771
1795	0.1746
1796	0.17792
1797	0.17033
1798	0.17397
1799	0.1668
1800	0.17354
1801	0.16664
1802	0.16816
1803	0.16064
1804	0.16165
1805	0.1589
1806	0.1599
1807	0.15746
1808	0.15737
1809	0.1562
1810	0.15501
1811	0.1535
1812	0.15377
1813	0.15418
1814	0.15382
1815	0.15299
1816	0.15184
1817	0.152
1818	0.15207
1819	0.15206
1820	0.15231
1821	0.15189
1822	0.15135
1823	0.15022
1824	0.15109
1825	0.15074
1826	0.15053
1827	0.14893
1828	0.14895
1829	0.14819
1830	0.14767
1831	0.14691
1832	0.14684
1833	0.1476
1834	0.14681
1835	0.14531
1836	0.14407
1837	0.14409
1838	0.14496
1839	0.14505
1840	0.14507
1841	0.14432
1842	0.14405
1843	0.14352
1844	0.14363
1845	0.14343
1846	0.14316
1847	0.143
1848	0.1427
1849	0.14249
1850	0.14207
1851	0.14129
1852	0.14084
1853	0.14051
1854	0.14038
1855	0.13998
1856	0.1396
1857	0.13932
1858	0.13939
1859	0.13916
1860	0.13888
1861	0.13863
1862	0.13849
1863	0.13834
1864	0.13813
1865	0.13793
1866	0.13771
1867	0.13752
1868	0.13713
1869	0.13707
1870	0.13685
1871	0.13692
1872	0.13664
1873	0.13665
1874	0.13642
1875	0.13624
1876	0.13607
1877	0.136
1878	0.1361
1879	0.13594
1880	0.13573
1881	0.13542
1882	0.1353
1883	0.13514
1884	0.13503
1885	0.13478
1886	0.13466
1887	0.13434
1888	0.13403
1889	0.13377
1890	0.13372
1891	0.13367
1892	0.1335
1893	0.13321
1894	0.13281
1895	0.13254
1896	0.1322
1897	0.13204
1898	0.13181
1899	0.13176
1900	0.13147
1901	0.13107
1902	0.13084
1903	0.13066
1904	0.13052
1905	0.13038
1906	0.13031
1907	0.13028
1908	0.12999
1909	0.12971
1910	0.12961
1911	0.12952
1912	0.12941
1913	0.12925
1914	0.12903
1915	0.12884
1916	0.12855
1917	0.12837
1918	0.12812
1919	0.12758
1920	0.12728
1921	0.12705
1922	0.12717
1923	0.12701
1924	0.12685
1925	0.12662
1926	0.12623
1927	0.12605
1928	0.1258
1929	0.12554
1930	0.12535
1931	0.12518
1932	0.12518
1933	0.12498
1934	0.12484
1935	0.12469
1936	0.12447
1937	0.12408
1938	0.12382
1939	0.1238
1940	0.12389
1941	0.12377
1942	0.12348
1943	0.1231
1944	0.12298
1945	0.12263
1946	0.12251
1947	0.12229
1948	0.12219
1949	0.12204
1950	0.12184
1951	0.12177
1952	0.12138
1953	0.12131
1954	0.12106
1955	0.12109
1956	0.12077
1957	0.12045
1958	0.12002
1959	0.11965
1960	0.11946
1961	0.11942
1962	0.11939
1963	0.11943
1964	0.11937
1965	0.1192
1966	0.11875
1967	0.11847
1968	0.11836
1969	0.11834
1970	0.11824
1971	0.1181
1972	0.11805
1973	0.1177
1974	0.11736
1975	0.1171
1976	0.11697
1977	0.11691
1978	0.11669
1979	0.1166
1980	0.1165
1981	0.11623
1982	0.11627
1983	0.11618
1984	0.11631
1985	0.11604
1986	0.11584
1987	0.11556
1988	0.11543
1989	0.11511
1990	0.11501
1991	0.1148
1992	0.11464
1993	0.11451
1994	0.11444
1995	0.11431
1996	0.11428
1997	0.11394
1998	0.11376
1999	0.11355
2000	0.1137

## Sheet: Figure 3a
Figure 3a Light off a-a'		Figure 3a Light off b-b'		Figure 3a Light on a-a'		Figure 3a Light on b-b'
Scatteirng vector (nm-1)	Intensity	Scatteirng vector (nm-1)	Intensity	Scatteirng vector (nm-1)	Intensity	Scatteirng vector (nm-1)	Intensity
0	15.7066	0	14.9751	0	13.0618	0	12.4405
0.01441	11.5409	0.01441	13.6553	0.01442	13.1935	0.01441	9.58077
0.02882	11.9754	0.02882	15.6485	0.02884	14.6817	0.02883	8.05542
0.04323	12.0056	0.04323	13.2274	0.04326	11.2619	0.04324	9.42129
0.05763	11.9631	0.05763	11.5086	0.05768	12.5623	0.05766	12.8059
0.07204	14.2163	0.07204	9.46947	0.0721	13.2876	0.07207	10.7585
0.08645	15.8268	0.08645	11.0153	0.08652	12.3371	0.08649	10.6842
0.10086	14.612	0.10086	9.58012	0.10093	13.8666	0.1009	12.727
0.11527	9.85943	0.11527	9.95159	0.11535	11.3065	0.11532	11.645
0.12968	9.04039	0.12968	8.12653	0.12977	11.6073	0.12973	11.54
0.14409	14.7248	0.14409	6.11033	0.14419	12.8908	0.14415	5.71309
0.1585	13.4438	0.1585	7.25184	0.15861	14.9704	0.15856	10.5344
0.1729	12.3856	0.1729	9.37475	0.17303	12.745	0.17298	11.3443
0.18731	12.695	0.18731	12.6762	0.18745	11.6128	0.18739	12.3255
0.20172	17.0142	0.20172	10.524	0.20187	13.6009	0.20181	11.4638
0.21613	14.6021	0.21613	9.48319	0.21629	8.77449	0.21622	10.243
0.23054	13.8998	0.23054	10.7452	0.23071	10.5365	0.23063	7.76082
0.24495	13.9652	0.24495	7.43168	0.24513	11.9286	0.24505	7.58004
0.25936	15.0356	0.25936	5.8719	0.25955	11.8397	0.25946	6.17135
0.27377	15.9463	0.27376	8.13275	0.27396	14.9955	0.27388	6.67836
0.28817	16.5506	0.28817	8.03666	0.28838	18.8241	0.28829	8.80249
0.30258	16.0697	0.30258	7.48067	0.3028	13.0285	0.30271	10.1883
0.31699	12.3058	0.31699	6.31831	0.31722	13.8454	0.31712	7.1793
0.3314	14.0007	0.3314	10.0481	0.33164	14.9247	0.33154	9.34828
0.34581	11.3915	0.34581	9.68027	0.34606	14.1599	0.34595	9.43378
0.36022	8.51218	0.36022	8.31582	0.36048	13.7048	0.36037	14.8747
0.37463	11.8376	0.37463	6.49927	0.3749	11.0552	0.37478	12.1883
0.38903	10.2011	0.38903	10.6536	0.38932	11.0604	0.3892	9.71192
0.40344	9.19936	0.40344	8.82656	0.40374	11.1056	0.40361	9.99009
0.41785	10.5924	0.41785	8.97774	0.41816	10.6913	0.41803	10.3987
0.43226	10.1277	0.43226	7.91699	0.43258	11.9726	0.43244	11.7104
0.44667	10.335	0.44667	7.29041	0.44699	11.2415	0.44685	14.0624
0.46108	10.9223	0.46108	9.18581	0.46141	15.6319	0.46127	13.1949
0.47549	9.60611	0.47549	8.22129	0.47583	13.6395	0.47568	11.5991
0.4899	13.8107	0.4899	12.6809	0.49025	10.4695	0.4901	12.8852
0.5043	12.3743	0.5043	15.284	0.50467	8.30719	0.50451	10.3206
0.51871	10.5249	0.51871	13.355	0.51909	14.2194	0.51893	11.4914
0.53312	10.7066	0.53312	14.8251	0.53351	10.5739	0.53334	8.95039
0.54753	12.2842	0.54753	11.7775	0.54793	11.9866	0.54776	10.6032
0.56194	10.9947	0.56194	8.71452	0.56235	12.9135	0.56217	11.3156
0.57635	12.0556	0.57635	7.92317	0.57677	12.6913	0.57659	11.8464
0.59076	12.3332	0.59076	10.1654	0.59119	9.3881	0.591	12.007
0.60517	12.7266	0.60516	7.96853	0.60561	10.878	0.60542	9.39334
0.61957	13.9862	0.61957	10.3412	0.62003	11.5064	0.61983	8.3592
0.63398	12.8081	0.63398	8.96461	0.63444	8.21312	0.63424	10.324
0.64839	13.7374	0.64839	11.5419	0.64886	7.13734	0.64866	9.47086
0.6628	13.8733	0.6628	6.11409	0.66328	7.28654	0.66307	8.93363
0.67721	13.2866	0.67721	8.89568	0.6777	7.19526	0.67749	12.4741
0.69162	13.0009	0.69162	9.46455	0.69212	6.69047	0.6919	10.6707
0.70603	14.1413	0.70603	11.7479	0.70654	7.35592	0.70632	8.94975
0.72043	11.8895	0.72043	13.2597	0.72096	8.28116	0.72073	9.64043
0.73484	14.3248	0.73484	14.4742	0.73538	9.57909	0.73515	12.1674
0.74925	14.9711	0.74925	13.7606	0.7498	10.8491	0.74956	10.7832
0.76366	13.7351	0.76366	13.3769	0.76422	12.5527	0.76398	9.18818
0.77807	10.6646	0.77807	12.5904	0.77864	9.62592	0.77839	11.6905
0.79248	9.0596	0.79248	7.84065	0.79306	10.0268	0.79281	10.3852
0.80689	10.1486	0.80689	10.1012	0.80747	8.98511	0.80722	9.2501
0.8213	10.0095	0.82129	13.0626	0.82189	7.92742	0.82164	9.89974
0.8357	6.89238	0.8357	15.1967	0.83631	8.21866	0.83605	10.2604
0.85011	9.0524	0.85011	12.7606	0.85073	10.7003	0.85046	8.32815
0.86452	10.9414	0.86452	14.0663	0.86515	7.82841	0.86488	7.55244
0.87893	13.5963	0.87893	14.8422	0.87957	8.81709	0.87929	7.06487
0.89334	12.1227	0.89334	12.1103	0.89399	11.4886	0.89371	9.51649
0.90775	13.2605	0.90775	11.161	0.90841	11.3669	0.90812	8.53037
0.92216	12.5839	0.92216	14.3535	0.92283	8.78901	0.92254	8.33064
0.93657	13.7654	0.93656	15.8923	0.93725	10.3736	0.93695	9.62476
0.95097	11.1276	0.95097	15.0287	0.95167	13.9163	0.95137	12.2563
0.96538	10.8744	0.96538	14.5691	0.96609	14.3995	0.96578	9.39855
0.97979	11.4452	0.97979	13.4561	0.9805	11.9893	0.9802	8.34465
0.9942	9.81745	0.9942	15.8986	0.99492	9.3129	0.99461	4.8238
1.00861	8.52566	1.00861	18.0086	1.00934	14.4489	1.00903	7.67106
1.02302	9.14533	1.02302	12.9403	1.02376	13.978	1.02344	8.63932
1.03743	13.0308	1.03742	12.3486	1.03818	13.4117	1.03786	7.49452
1.05183	10.7445	1.05183	15.149	1.0526	13.0186	1.05227	7.55335
1.06624	8.48875	1.06624	17.5437	1.06702	10.2113	1.06668	10.2085
1.08065	9.7407	1.08065	17.1311	1.08144	6.57117	1.0811	8.71729
1.09506	10.2411	1.09506	12.1992	1.09586	7.09977	1.09551	6.93122
1.10947	12.0285	1.10947	15.7737	1.11028	6.40721	1.10993	6.76033
1.12388	12.1436	1.12388	14.3638	1.1247	9.47532	1.12434	8.56101
1.13829	10.0799	1.13829	13.1334	1.13912	9.85936	1.13876	9.09514
1.1527	7.86964	1.15269	13.915	1.15353	7.49215	1.15317	4.36647
1.1671	10.1887	1.1671	12.0813	1.16795	8.66316	1.16759	6.51452
1.18151	11.5656	1.18151	12.8101	1.18237	10.7945	1.182	5.71561
1.19592	7.50313	1.19592	9.10326	1.19679	10.9937	1.19642	7.60551
1.21033	7.85498	1.21033	11.3446	1.21121	8.56254	1.21083	8.14825
1.22474	11.4162	1.22474	11.8086	1.22563	8.55364	1.22525	10.716
1.23915	11.7889	1.23915	12.4468	1.24005	11.8948	1.23966	9.57563
1.25356	12.6934	1.25355	11.1955	1.25447	9.68896	1.25408	5.32267
1.26797	11.8923	1.26796	14.4726	1.26889	5.86301	1.26849	9.79742
1.28237	13.5737	1.28237	11.641	1.28331	10.6679	1.2829	10.8863
1.29678	9.32877	1.29678	7.80876	1.29773	10.0563	1.29732	11.937
1.31119	13.4878	1.31119	10.3818	1.31215	9.6166	1.31173	9.7649
1.3256	15.9407	1.3256	10.463	1.32657	8.82254	1.32615	8.31304
1.34001	13.1379	1.34001	10.4929	1.34098	9.67151	1.34056	10.3349
1.35442	9.94248	1.35442	7.12561	1.3554	9.41672	1.35498	10.587
1.36883	11.0105	1.36882	6.38927	1.36982	9.76724	1.36939	7.626
1.38323	14.8247	1.38323	8.97275	1.38424	8.1528	1.38381	7.55242
1.39764	14.2346	1.39764	9.4436	1.39866	10.6796	1.39822	7.84842
1.41205	10.2342	1.41205	9.81221	1.41308	14.3769	1.41264	8.7347
1.42646	13.7007	1.42646	6.75731	1.4275	10.6935	1.42705	9.82631
1.44087	12.0477	1.44087	8.25862	1.44192	13.8773	1.44147	8.39802
1.45528	6.00336	1.45528	8.61095	1.45634	12.1154	1.45588	7.14575
1.46969	9.67704	1.46969	10.2858	1.47076	10.2624	1.4703	10.9995
1.4841	12.4294	1.48409	10.0289	1.48518	8.41947	1.48471	6.88968
1.4985	7.38261	1.4985	12.6372	1.4996	10.0058	1.49912	5.70889
1.51291	10.2616	1.51291	10.029	1.51401	6.98429	1.51354	10.0118
1.52732	12.2916	1.52732	14.8295	1.52843	8.38477	1.52795	6.03148
1.54173	12.5434	1.54173	11.6012	1.54285	8.11131	1.54237	5.86788
1.55614	14.6006	1.55614	9.88331	1.55727	7.81232	1.55678	9.14022
1.57055	12.9171	1.57055	9.30193	1.57169	6.06022	1.5712	8.84595
1.58496	11.6481	1.58495	9.18022	1.58611	7.80861	1.58561	11.3906
1.59937	8.9328	1.59936	8.58338	1.60053	7.77182	1.60003	8.98596
1.61377	9.83099	1.61377	8.38332	1.61495	8.7953	1.61444	10.295
1.62818	6.62517	1.62818	11.4577	1.62937	10.9584	1.62886	8.68123
1.64259	9.85926	1.64259	8.8138	1.64379	11.749	1.64327	9.43662
1.657	11.683	1.657	9.73079	1.65821	12.9438	1.65769	9.96079
1.67141	9.91856	1.67141	9.72196	1.67263	12.5218	1.6721	8.33953
1.68582	12.3356	1.68582	8.56031	1.68704	14.8593	1.68651	7.73274
1.70023	9.9006	1.70022	11.233	1.70146	11.5942	1.70093	7.5462
1.71463	12.9527	1.71463	12.0223	1.71588	6.42396	1.71534	7.0699
1.72904	10.9364	1.72904	12.8302	1.7303	4.01729	1.72976	6.83209
1.74345	13.2763	1.74345	12.9683	1.74472	7.32022	1.74417	9.76295
1.75786	13.7501	1.75786	13.846	1.75914	9.86854	1.75859	8.29355
1.77227	13.9348	1.77227	11.7677	1.77356	9.16285	1.773	7.15178
1.78668	10.7823	1.78668	13.9073	1.78798	9.82858	1.78742	7.04131
1.80109	10.8781	1.80108	14.1065	1.8024	13.6519	1.80183	10.1078
1.8155	8.35947	1.81549	15.7103	1.81682	8.9575	1.81625	12.3865
1.8299	12.4733	1.8299	16.2264	1.83124	7.67298	1.83066	8.43761
1.84431	8.72991	1.84431	14.91	1.84566	7.09137	1.84508	6.73971
1.85872	9.35855	1.85872	14.7271	1.86008	7.03036	1.85949	12.3288
1.87313	11.7601	1.87313	13.9337	1.87449	6.45564	1.87391	8.17473
1.88754	10.7209	1.88754	10.0082	1.88891	7.27964	1.88832	9.13699
1.90195	10.9449	1.90195	6.79237	1.90333	10.675	1.90273	11.1866
1.91636	8.92289	1.91635	9.81451	1.91775	9.67277	1.91715	11.0208
1.93077	9.59512	1.93076	10.1896	1.93217	9.97165	1.93156	10.6735
1.94517	8.75922	1.94517	6.0591	1.94659	9.55032	1.94598	14.1806
1.95958	12.7148	1.95958	7.63106	1.96101	5.37704	1.96039	12.6549
1.97399	8.42868	1.97399	7.71768	1.97543	9.36447	1.97481	8.9408
1.9884	11.4145	1.9884	7.3819	1.98985	7.00923	1.98922	5.68163
2.00281	11.9219	2.00281	7.20069	2.00427	8.22635	2.00364	8.82121
2.01722	9.79549	2.01721	10.4611	2.01869	8.92931	2.01805	7.48909
2.03163	12.0644	2.03162	11.945	2.03311	7.79059	2.03247	9.18265
2.04603	11.9336	2.04603	13.8145	2.04752	9.7901	2.04688	10.7325
2.06044	6.31207	2.06044	12.3866	2.06194	9.15053	2.0613	10.3847
2.07485	8.35823	2.07485	9.22998	2.07636	5.45453	2.07571	8.16826
2.08926	9.20999	2.08926	11.0152	2.09078	6.06232	2.09013	7.87844
2.10367	10.3189	2.10367	9.60809	2.1052	7.10252	2.10454	9.868
2.11808	10.5284	2.11808	9.16051	2.11962	7.52929	2.11895	9.38736
2.13249	15.334	2.13248	8.11974	2.13404	3.04379	2.13337	10.3386
2.1469	12.5776	2.14689	7.64903	2.14846	5.97909	2.14778	8.40281
2.1613	15.9716	2.1613	4.36744	2.16288	7.04446	2.1622	6.45623
2.17571	13.3588	2.17571	6.95467	2.1773	9.8424	2.17661	7.35474
2.19012	17.2425	2.19012	8.37669	2.19172	7.86702	2.19103	6.06866
2.20453	15.8717	2.20453	9.35512	2.20614	9.21482	2.20544	13.0745
2.21894	12.9697	2.21894	8.96624	2.22055	9.66698	2.21986	6.83387
2.23335	10.0665	2.23335	9.69445	2.23497	8.69919	2.23427	9.74849
2.24776	11.4923	2.24775	5.26227	2.24939	8.84984	2.24869	11.6404
2.26217	12.5071	2.26216	7.46389	2.26381	10.2589	2.2631	7.96556
2.27657	14.3467	2.27657	9.44679	2.27823	10.3085	2.27752	7.46226
2.29098	12.7301	2.29098	8.71813	2.29265	7.1828	2.29193	9.4832
2.30539	13.2244	2.30539	8.68508	2.30707	8.07217	2.30635	6.63492
2.3198	15.1582	2.3198	9.94507	2.32149	7.51964	2.32076	7.49925
2.33421	17.8044	2.33421	9.45592	2.33591	11.7878	2.33517	9.56822
2.34862	10.941	2.34861	11.2369	2.35033	12.8978	2.34959	10.0678
2.36303	13.9669	2.36302	9.83765	2.36475	12.2808	2.364	6.50801
2.37744	13.7529	2.37743	11.2916	2.37917	9.55803	2.37842	12.4594
2.39184	17.1783	2.39184	12.9701	2.39359	7.89119	2.39283	12.2506
2.40625	19.0327	2.40625	12.9903	2.408	10.3228	2.40725	13.9739
2.42066	13.4532	2.42066	10.6942	2.42242	7.66898	2.42166	17.4307
2.43507	10.9472	2.43507	9.63164	2.43684	7.37601	2.43608	21.1121
2.44948	15.8514	2.44948	7.7816	2.45126	9.80468	2.45049	25.1279
2.46389	14.809	2.46388	9.63851	2.46568	8.85615	2.46491	24.27
2.4783	15.3274	2.47829	8.80663	2.4801	11.4795	2.47932	25.8411
2.4927	19.5047	2.4927	11.6748	2.49452	14.4251	2.49374	32.0146
2.50711	15.1488	2.50711	11.3724	2.50894	16.1421	2.50815	32.554
2.52152	17.3126	2.52152	11.4577	2.52336	19.3125	2.52256	35.8266
2.53593	21.1386	2.53593	14.5734	2.53778	17.5473	2.53698	26.8346
2.55034	19.9609	2.55034	14.8628	2.5522	16.0801	2.55139	23.1198
2.56475	20.1364	2.56474	20.3583	2.56662	16.0825	2.56581	21.5395
2.57916	21.1376	2.57915	20.9873	2.58103	19.9155	2.58022	15.2073
2.59357	14.7361	2.59356	25.5786	2.59545	16.2308	2.59464	12.026
2.60797	15.891	2.60797	28.5225	2.60987	14.6578	2.60905	12.4822
2.62238	14.8379	2.62238	26.2124	2.62429	14.216	2.62347	13.0427
2.63679	9.25302	2.63679	26.237	2.63871	12.4121	2.63788	9.13016
2.6512	12.5309	2.6512	24.173	2.65313	10.107	2.6523	5.75819
2.66561	11.7653	2.66561	20.9073	2.66755	9.20182	2.66671	7.26748
2.68002	9.57579	2.68001	20.954	2.68197	8.90408	2.68113	8.01486
2.69443	9.1977	2.69442	15.6071	2.69639	12.4176	2.69554	8.30606
2.70883	8.50313	2.70883	15.3936	2.71081	9.95237	2.70996	10.7615
2.72324	10.963	2.72324	13.8476	2.72523	11.7349	2.72437	8.47477
2.73765	10.906	2.73765	13.3695	2.73965	8.67196	2.73878	9.52974
2.75206	7.68221	2.75206	10.7088	2.75406	8.56849	2.7532	4.81859
2.76647	4.84416	2.76647	9.75659	2.76848	6.31185	2.76761	8.68548
2.78088	10.3711	2.78087	11.7541	2.7829	9.3546	2.78203	7.84059
2.79529	11.3819	2.79528	11.2322	2.79732	8.69189	2.79644	9.26914
2.8097	10.963	2.80969	12.7874	2.81174	7.14811	2.81086	7.83181
2.8241	7.6297	2.8241	9.60825	2.82616	7.47076	2.82527	9.79677
2.83851	10.0328	2.83851	5.58198	2.84058	6.83451	2.83969	9.27812
2.85292	12.9196	2.85292	9.89546	2.855	6.61904	2.8541	9.09372
2.86733	10.8688	2.86733	9.07609	2.86942	8.11879	2.86852	12.5253
2.88174	7.18664	2.88174	7.75193	2.88384	8.2324	2.88293	11.2265
2.89615	6.24079	2.89614	5.26255	2.89826	7.91337	2.89735	8.31396
2.91056	9.10767	2.91055	8.9965	2.91268	9.50219	2.91176	6.27614
2.92497	9.98985	2.92496	7.34962	2.92709	8.26957	2.92618	8.16444
2.93937	10.538	2.93937	7.49013	2.94151	11.3138	2.94059	7.71886
2.95378	11.2117	2.95378	7.70093	2.95593	8.07216	2.955	7.67609
2.96819	10.0296	2.96819	7.45946	2.97035	9.9899	2.96942	6.69575
2.9826	8.46016	2.9826	9.5243	2.98477	8.1013	2.98383	7.21785
2.99701	9.32418	2.99701	5.88953	2.99919	5.20859	2.99825	10.4711
3.01142	10.1121	3.01141	5.79156	3.01361	6.38283	3.01266	9.27209
3.02583	11.1402	3.02582	6.5998	3.02803	9.33081	3.02708	5.37258
3.04024	10.63	3.04023	8.46914	3.04245	8.83787	3.04149	9.40217
3.05464	10.7553	3.05464	10.5287	3.05687	7.19321	3.05591	7.17939
3.06905	10.289	3.06905	10.395	3.07129	7.73299	3.07032	4.08924
3.08346	10.487	3.08346	9.76133	3.08571	7.77237	3.08474	5.43789
3.09787	6.51835	3.09787	11.0271	3.10013	7.4516	3.09915	7.71542
3.11228	8.23837	3.11227	9.46771	3.11454	6.70866	3.11357	8.37461
3.12669	11.6278	3.12668	8.81455	3.12896	6.59989	3.12798	7.46648
3.1411	14.5976	3.14109	3.54977	3.14338	6.67832	3.1424	4.44654
3.1555	10.0592	3.1555	8.93241	3.1578	6.67881	3.15681	4.77195
3.16991	9.16346	3.16991	11.7716	3.17222	7.69319	3.17122	5.46793
3.18432	9.92466	3.18432	11.9275	3.18664	10.3426	3.18564	7.35509
3.19873	11.3809	3.19873	9.64525	3.20106	9.50249	3.20005	5.92686
3.21314	12.6925	3.21314	6.37102	3.21548	11.2569	3.21447	3.16797
3.22755	12.7251	3.22754	8.03062	3.2299	12.2378	3.22888	3.51661
3.24196	11.464	3.24195	11.011	3.24432	10.6935	3.2433	11.6788
3.25637	9.02485	3.25636	7.03443	3.25874	6.87536	3.25771	10.6527
3.27077	9.6075	3.27077	5.33386	3.27316	8.52876	3.27213	6.57606
3.28518	8.40804	3.28518	10.5234	3.28757	8.11597	3.28654	5.05576
3.29959	10.7569	3.29959	12.035	3.30199	8.56368	3.30096	5.70566
3.314	10.1673	3.314	6.82618	3.31641	13.7792	3.31537	6.10557
3.32841	11.2938	3.3284	8.02937	3.33083	9.38184	3.32979	4.06132
3.34282	8.6338	3.34281	10.7773	3.34525	9.6903	3.3442	7.23038
3.35723	7.36909	3.35722	11.5407	3.35967	10.346	3.35862	6.13777
3.37164	9.47966	3.37163	10.3005	3.37409	10.1021	3.37303	5.68768
3.38604	11.5976	3.38604	11.9232	3.38851	9.92327	3.38744	5.62923
3.40045	11.5504	3.40045	10.2306	3.40293	8.44589	3.40186	9.60904
3.41486	8.30752	3.41486	10.433	3.41735	12.4895	3.41627	8.04463
3.42927	9.19566	3.42927	9.13553	3.43177	8.02123	3.43069	7.53641
3.44368	11.3864	3.44367	8.84755	3.44619	10.4369	3.4451	5.34042
3.45809	12.8115	3.45808	10.5862	3.4606	9.39289	3.45952	3.97747
3.4725	10.0917	3.47249	12.3496	3.47502	7.45916	3.47393	9.7057
3.4869	11.8298	3.4869	12.3808	3.48944	13.5682	3.48835	9.38148
3.50131	9.73167	3.50131	11.6831	3.50386	9.83501	3.50276	6.96073
3.51572	9.11272	3.51572	11.857	3.51828	7.33244	3.51718	4.81666
3.53013	11.2665	3.53013	11.4443	3.5327	11.2689	3.53159	3.83445
3.54454	13.3832	3.54453	9.75826	3.54712	12.4255	3.54601	6.82567
3.55895	13.1907	3.55894	9.3075	3.56154	6.43904	3.56042	7.06405
3.57336	11.3398	3.57335	7.66001	3.57596	7.10901	3.57483	13.0641
3.58777	9.52863	3.58776	9.39607	3.59038	6.70337	3.58925	7.68464
3.60217	7.28684	3.60217	9.34056	3.6048	8.93566	3.60366	8.74046
3.61658	7.95709	3.61658	9.09301	3.61922	10.3112	3.61808	5.10408
3.63099	7.74837	3.63099	11.6166	3.63364	9.56173	3.63249	8.84628
3.6454	10.8527	3.6454	11.2549	3.64805	9.96933	3.64691	8.93701
3.65981	6.80289	3.6598	11.0846	3.66247	7.18356	3.66132	7.05601
3.67422	9.04368	3.67421	5.8126	3.67689	7.51187	3.67574	10.7275
3.68863	8.14104	3.68862	9.33977	3.69131	9.22327	3.69015	11.6423
3.70303	9.75768	3.70303	7.57289	3.70573	6.792	3.70457	12.3781
3.71744	10.1965	3.71744	10.2671	3.72015	6.41621	3.71898	12.4359
3.73185	9.46009	3.73185	9.69219	3.73457	9.00241	3.7334	8.79388
3.74626	9.25181	3.74626	9.98497	3.74899	5.77904	3.74781	11.3948
3.76067	6.8665	3.76066	10.2241	3.76341	10.4592	3.76223	7.325
3.77508	12.3285	3.77507	9.22325	3.77783	6.4987	3.77664	10.2734
3.78949	10.5859	3.78948	5.93915	3.79225	6.88971	3.79105	8.22467
3.8039	11.3618	3.80389	7.8494	3.80667	8.03407	3.80547	8.27708
3.8183	12.068	3.8183	5.66893	3.82108	6.91758	3.81988	10.8608
3.83271	12.9446	3.83271	11.6597	3.8355	4.82437	3.8343	7.16871
3.84712	11.9145	3.84712	12.0256	3.84992	4.45636	3.84871	8.99821
3.86153	11.3329	3.86153	11.6755	3.86434	5.69701	3.86313	9.41376
3.87594	10.2263	3.87593	14.2147	3.87876	8.09041	3.87754	4.88815
3.89035	13.8449	3.89034	14.636	3.89318	10.3918	3.89196	5.85293
3.90476	13.6659	3.90475	11.9722	3.9076	8.44086	3.90637	9.34558
3.91917	12.4347	3.91916	13.1544	3.92202	12.7044	3.92079	9.80088
3.93357	11.8939	3.93357	12.9471	3.93644	10.8299	3.9352	11.4665
3.94798	9.42695	3.94798	13.1187	3.95086	11.2665	3.94962	7.14294
3.96239	10.0086	3.96239	15.5461	3.96528	11.9688	3.96403	9.93198
3.9768	8.36526	3.9768	12.9044	3.9797	13.8357	3.97845	10.716
3.99121	9.84762	3.9912	11.6181	3.99411	13.2049	3.99286	8.63185
4.00562	7.17211	4.00561	10.3562	4.00853	11.5949	4.00727	10.8411
4.02003	8.48891	4.02002	12.473	4.02295	9.47906	4.02169	8.64655
4.03443	5.92577	4.03443	9.12302	4.03737	11.5775	4.0361	10.1453
4.04884	6.3808	4.04884	5.67357	4.05179	12.1516	4.05052	8.88415
4.06325	7.85719	4.06325	8.03235	4.06621	6.23574	4.06493	6.47688
4.07766	6.48959	4.07766	9.89041	4.08063	7.83469	4.07935	11.4669
4.09207	9.80118	4.09206	14.2554	4.09505	9.03968	4.09376	6.63414
4.10648	7.95066	4.10647	10.0996	4.10947	8.27433	4.10818	9.0651
4.12089	11.954	4.12088	8.44582	4.12389	6.75669	4.12259	7.61107
4.1353	9.63993	4.13529	10.2183	4.13831	7.33449	4.13701	6.90349
4.1497	9.46959	4.1497	8.6322	4.15273	11.0042	4.15142	3.06704
4.16411	13.8998	4.16411	6.12045	4.16714	8.70691	4.16584	0.81208
4.17852	10.9667	4.17852	8.51981	4.18156	10.4093	4.18025	6.98037
4.19293	7.32012	4.19293	8.38911	4.19598	12.5198	4.19467	7.33151
4.20734	7.87141	4.20733	6.54405	4.2104	7.16322	4.20908	6.57072
4.22175	9.25107	4.22174	5.78315	4.22482	10.2783	4.22349	8.24579
4.23616	9.48452	4.23615	6.45055	4.23924	12.6734	4.23791	7.87664
4.25057	12.4673	4.25056	8.30479	4.25366	14.6029	4.25232	5.76791
4.26497	11.2568	4.26497	6.56618	4.26808	12.1855	4.26674	10.0509
4.27938	8.53714	4.27938	7.80494	4.2825	8.96781	4.28115	12.0944
4.29379	11.0602	4.29379	7.33585	4.29692	9.69339	4.29557	8.15153
4.3082	12.0676	4.30819	10.3054	4.31134	10.4069	4.30998	10.1667
4.32261	12.7684	4.3226	9.42444	4.32576	8.91676	4.3244	4.27046
4.33702	11.6534	4.33701	9.99917	4.34018	11.1298	4.33881	6.10414
4.35143	12.3256	4.35142	11.4647	4.35459	11.6583	4.35323	10.7777
4.36584	9.27234	4.36583	5.35208	4.36901	9.92405	4.36764	9.06492
4.38024	8.87919	4.38024	9.22363	4.38343	9.56501	4.38206	3.95144
4.39465	11.5072	4.39465	4.86957	4.39785	5.84138	4.39647	6.43977
4.40906	10.552	4.40906	9.34257	4.41227	11.2505	4.41088	5.06038
4.42347	8.4604	4.42346	12.1301	4.42669	11.2839	4.4253	6.4458
4.43788	12.8765	4.43787	8.80465	4.44111	11.96	4.43971	4.91582
4.45229	10.3495	4.45228	11.1473	4.45553	9.28679	4.45413	5.13029
4.4667	9.66041	4.46669	13.2312	4.46995	8.50605	4.46854	4.62055
4.4811	10.8876	4.4811	8.97085	4.48437	12.6085	4.48296	4.70398
4.49551	12.8175	4.49551	10.5307	4.49879	10.2871	4.49737	6.07915
4.50992	11.2056	4.50992	8.88975	4.51321	10.2335	4.51179	6.83099
4.52433	11.581	4.52432	7.81217	4.52762	9.81563	4.5262	3.09224
4.53874	13.904	4.53873	9.21588	4.54204	8.42018	4.54062	5.51678
4.55315	12.6596	4.55314	7.41308	4.55646	8.24505	4.55503	7.63255
4.56756	14.8698	4.56755	7.10491	4.57088	7.19951	4.56945	8.73109
4.58197	11.6264	4.58196	8.95648	4.5853	8.46769	4.58386	6.50425
4.59637	14.1897	4.59637	7.27339	4.59972	10.4311	4.59828	6.64564
4.61078	9.27714	4.61078	8.62488	4.61414	12.771	4.61269	9.84787
4.62519	10.1968	4.62519	5.04452	4.62856	10.468	4.6271	9.53397
4.6396	9.92755	4.63959	9.0841	4.64298	9.00017	4.64152	12.2938
4.65401	7.85301	4.654	8.72375	4.6574	9.56708	4.65593	12.3402
4.66842	8.50358	4.66841	7.43941	4.67182	6.35008	4.67035	10.9889
4.68283	10.0723	4.68282	5.12701	4.68624	9.79216	4.68476	7.86182
4.69724	7.38913	4.69723	9.4543	4.70066	7.32765	4.69918	6.88301
4.71164	8.06731	4.71164	10.7535	4.71507	9.27475	4.71359	8.08154
4.72605	6.84359	4.72605	9.53721	4.72949	10.1427	4.72801	8.53844
4.74046	10.9619	4.74046	8.38363	4.74391	11.6145	4.74242	12.2158
4.75487	10.5174	4.75486	9.90584	4.75833	12.5154	4.75684	12.4375
4.76928	12.7328	4.76927	10.6405	4.77275	8.49426	4.77125	7.36289
4.78369	12.2558	4.78368	8.82908	4.78717	9.57427	4.78567	6.26535
4.7981	11.4363	4.79809	9.19017	4.80159	9.3223	4.80008	11.2118
4.8125	13.516	4.8125	10.2811	4.81601	9.72946	4.8145	9.06144
4.82691	15.6998	4.82691	11.2896	4.83043	9.16375	4.82891	10.5478
4.84132	14.4596	4.84132	6.68054	4.84485	7.51398	4.84332	6.3101
4.85573	13.6353	4.85572	11.5231	4.85927	10.3054	4.85774	8.8623
4.87014	11.8478	4.87013	10.1572	4.87369	10.3389	4.87215	9.99625
4.88455	10.5325	4.88454	8.41638	4.8881	9.70078	4.88657	11.2789
4.89896	11.2294	4.89895	13.1617	4.90252	4.91247	4.90098	6.51339
4.91337	8.18745	4.91336	11.6533	4.91694	8.6979	4.9154	5.15633
4.92777	10.6789	4.92777	11.828	4.93136	7.80285	4.92981	7.93715
4.94218	11.1383	4.94218	11.1315	4.94578	7.44484	4.94423	6.65926
4.95659	8.60792	4.95658	10.1795	4.9602	9.32588	4.95864	8.06516
4.971	8.9474	4.97099	11.0673	4.97462	7.2961	4.97306	7.48202
4.98541	6.85918	4.9854	8.62075	4.98904	11.9246	4.98747	10.6788
4.99982	11.3574	4.99981	9.71636	5.00346	9.93352	5.00189	6.54018
5.01423	11.3461	5.01422	7.39373	5.01788	11.356	5.0163	5.22239
5.02864	11.5373	5.02863	8.83212	5.0323	8.99239	5.03072	6.42264
5.04304	10.601	5.04304	5.28373	5.04672	11.8284	5.04513	6.22387
5.05745	9.26773	5.05745	7.67186	5.06113	9.5197	5.05954	6.11311
5.07186	12.0968	5.07185	11.0578	5.07555	11.5595	5.07396	6.25691
5.08627	8.3602	5.08626	8.94874	5.08997	12.2794	5.08837	11.4338
5.10068	6.32331	5.10067	7.12778	5.10439	10.9007	5.10279	5.4418
5.11509	8.11223	5.11508	10.7147	5.11881	7.85991	5.1172	9.14185
5.1295	10.0916	5.12949	4.99892	5.13323	7.69081	5.13162	7.45422
5.1439	7.66956	5.1439	5.5828	5.14765	7.84074	5.14603	5.36575
5.15831	7.9109	5.15831	10.1783	5.16207	14.8992	5.16045	6.49532
5.17272	10.0439	5.17272	11.106	5.17649	16.3019	5.17486	11.2011
5.18713	10.7627	5.18712	11.6384	5.19091	11.5971	5.18928	8.43396
5.20154	9.4861	5.20153	10.0084	5.20533	12.3573	5.20369	11.6581
5.21595	10.738	5.21594	7.58179	5.21975	17.3951	5.21811	10.9992
5.23036	12.57	5.23035	9.85054	5.23416	16.6541	5.23252	11.2846
5.24477	13.9645	5.24476	9.56252	5.24858	13.401	5.24693	13.9211
5.25917	14.1032	5.25917	7.6083	5.263	19.6795	5.26135	11.6284
5.27358	11.9409	5.27358	10.7357	5.27742	19.2707	5.27576	12.5063
5.28799	9.97849	5.28798	11.3763	5.29184	19.7421	5.29018	17.12
5.3024	10.9108	5.30239	13.9282	5.30626	20.4077	5.30459	22.9608
5.31681	15.6556	5.3168	8.68996	5.32068	26.0194	5.31901	23.8999
5.33122	14.0224	5.33121	15.2132	5.3351	25.1142	5.33342	28.5152
5.34563	15.2639	5.34562	12.8952	5.34952	27.1884	5.34784	25.7908
5.36003	18.6326	5.36003	15.7986	5.36394	29.1436	5.36225	25.115
5.37444	19.316	5.37444	20.7091	5.37836	29.5975	5.37667	21.5829
5.38885	21.4057	5.38885	20.2378	5.39278	31.349	5.39108	17.4817
5.40326	17.7697	5.40325	25.8034	5.4072	30.153	5.4055	13.8245
5.41767	21.3381	5.41766	26.559	5.42161	26.864	5.41991	14.7673
5.43208	19.8243	5.43207	28.8556	5.43603	27.495	5.43433	16.4782
5.44649	19.5135	5.44648	29.3587	5.45045	26.2341	5.44874	12.3273
5.4609	19.835	5.46089	23.9692	5.46487	19.7924	5.46315	11.0866
5.4753	14.579	5.4753	19.1965	5.47929	14.8058	5.47757	13.5915
5.48971	11.0891	5.48971	22.5714	5.49371	15.4613	5.49198	11.6579
5.50412	13.8808	5.50412	22.4796	5.50813	16.3825	5.5064	12.6021
5.51853	11.9833	5.51852	19.6906	5.52255	16.5217	5.52081	10.6866
5.53294	12.8347	5.53293	19.8725	5.53697	12.3769	5.53523	8.47166
5.54735	11.083	5.54734	15.5538	5.55139	12.9971	5.54964	12.1051
5.56176	9.95205	5.56175	17.0547	5.56581	7.50373	5.56406	12.5356
5.57617	12.0893	5.57616	10.5393	5.58023	8.84142	5.57847	12.7656
5.59057	11.0841	5.59057	13.5083	5.59464	10.6149	5.59289	7.99976
5.60498	7.85528	5.60498	13.5324	5.60906	9.71196	5.6073	9.33514
5.61939	8.43832	5.61938	10.8052	5.62348	13.0435	5.62172	13.1214
5.6338	11.188	5.63379	12.7718	5.6379	11.982	5.63613	10.3116
5.64821	9.54772	5.6482	12.9174	5.65232	9.64885	5.65055	11.3118
5.66262	10.5004	5.66261	12.5974	5.66674	12.7336	5.66496	11.1937
5.67703	11.7774	5.67702	12.8612	5.68116	10.0746	5.67937	9.88638
5.69143	11.4886	5.69143	15.4303	5.69558	11.2197	5.69379	11.1274
5.70584	7.77656	5.70584	15.0379	5.71	9.89738	5.7082	11.0322
5.72025	6.06779	5.72024	12.5297	5.72442	9.67128	5.72262	5.18936
5.73466	9.22351	5.73465	16.1994	5.73884	10.6578	5.73703	8.31587
5.74907	8.34299	5.74906	13.9883	5.75326	11.1913	5.75145	8.57481
5.76348	9.75966	5.76347	9.81543	5.76767	12.8042	5.76586	13.6881
5.77789	10.9352	5.77788	9.78256	5.78209	10.4673	5.78028	7.30296
5.7923	9.77394	5.79229	6.43427	5.79651	10.2215	5.79469	7.34937
5.8067	13.4827	5.8067	7.53337	5.81093	8.61661	5.80911	11.2397
5.82111	12.8169	5.82111	12.3587	5.82535	8.67612	5.82352	7.87471
5.83552	8.55218	5.83551	11.5302	5.83977	6.67092	5.83794	7.50343
5.84993	7.02286	5.84992	13.6352	5.85419	7.12868	5.85235	6.06668
5.86434	9.33465	5.86433	13.4627	5.86861	8.86625	5.86677	7.29406
5.87875	7.63323	5.87874	7.3228	5.88303	12.6057	5.88118	4.00739
5.89316	8.4524	5.89315	7.94529	5.89745	10.7476	5.89559	6.20145
5.90757	11.2021	5.90756	9.27766	5.91187	10.0097	5.91001	8.42931
5.92197	16.462	5.92197	10.8694	5.92629	10.1954	5.92442	10.8084
5.93638	11.4554	5.93638	11.3139	5.9407	7.35289	5.93884	5.80644
5.95079	10.025	5.95078	8.39469	5.95512	10.6709	5.95325	4.18679
5.9652	16.2604	5.96519	8.25571	5.96954	5.43861	5.96767	11.2591
5.97961	12.8614	5.9796	8.68136	5.98396	8.4188	5.98208	9.67747
5.99402	9.18664	5.99401	8.11837	5.99838	10.6064	5.9965	7.56307
6.00843	12.4738	6.00842	11.5077	6.0128	8.02747	6.01091	9.64452
6.02284	9.89768	6.02283	10.5408	6.02722	7.95866	6.02533	7.99755
6.03724	9.77583	6.03724	9.04774	6.04164	10.3325	6.03974	7.74411
6.05165	10.9307	6.05164	8.02065	6.05606	12.3831	6.05416	6.11882
6.06606	8.2294	6.06605	9.24925	6.07048	11.0013	6.06857	7.62902
6.08047	11.5662	6.08046	8.98896	6.0849	4.3522	6.08299	6.75688
6.09488	11.3725	6.09487	11.7242	6.09932	8.47274	6.0974	6.82373
6.10929	10.0947	6.10928	10.8972	6.11374	8.40988	6.11181	13.8465
6.1237	10.6403	6.12369	13.1732	6.12815	10.7234	6.12623	11.6453
6.1381	7.85925	6.1381	10.6443	6.14257	9.54586	6.14064	10.5865
6.15251	9.1647	6.15251	12.994	6.15699	7.26026	6.15506	11.7584
6.16692	5.57985	6.16691	14.3961	6.17141	10.2433	6.16947	11.3053
6.18133	8.34028	6.18132	14.2687	6.18583	12.6972	6.18389	10.8969
6.19574	13.4507	6.19573	15.8385	6.20025	10.771	6.1983	10.7359
6.21015	10.9088	6.21014	15.0961	6.21467	11.7418	6.21272	7.94067
6.22456	6.45285	6.22455	16.891	6.22909	11.0132	6.22713	6.78533
6.23897	5.73386	6.23896	13.124	6.24351	9.50821	6.24155	12.1775
6.25337	9.3661	6.25337	12.5986	6.25793	8.572	6.25596	9.24623
6.26778	9.42292	6.26778	11.9916	6.27235	9.92168	6.27038	4.34056
6.28219	9.26066	6.28218	8.91415	6.28677	8.71492	6.28479	5.65239
6.2966	9.70914	6.29659	7.80544	6.30118	11.987	6.29921	9.86097
6.31101	10.3004	6.311	8.72385	6.3156	8.36013	6.31362	10.9115
6.32542	7.81602	6.32541	10.9758	6.33002	8.34582	6.32803	7.78088
6.33983	8.38106	6.33982	11.2064	6.34444	10.9404	6.34245	5.64614
6.35424	9.58406	6.35423	12.4114	6.35886	9.91627	6.35686	5.99756
6.36864	8.52736	6.36864	16.6723	6.37328	10.6925	6.37128	10.7375
6.38305	8.41994	6.38304	17.4927	6.3877	12.8326	6.38569	9.29712
6.39746	10.0207	6.39745	13.5862	6.40212	12.499	6.40011	11.8331
6.41187	10.3785	6.41186	15.35	6.41654	12.6336	6.41452	8.92846
6.42628	9.70439	6.42627	15.8537	6.43096	7.01448	6.42894	14.3791
6.44069	10.2788	6.44068	15.442	6.44538	8.92827	6.44335	10.8408
6.4551	9.73058	6.45509	17.363	6.4598	9.56846	6.45777	7.85274
6.4695	9.0757	6.4695	17.1428	6.47422	6.04221	6.47218	10.2977
6.48391	7.80303	6.4839	13.482	6.48863	6.6473	6.4866	9.65779
6.49832	8.26442	6.49831	15.3837	6.50305	11.4184	6.50101	8.36266
6.51273	9.25807	6.51272	11.2654	6.51747	10.4622	6.51542	9.39975
6.52714	13.2499	6.52713	8.54856	6.53189	9.3279	6.52984	8.65575
6.54155	13.5311	6.54154	11.2556	6.54631	8.11204	6.54425	9.36951
6.55596	12.8337	6.55595	10.1658	6.56073	11.2058	6.55867	9.79677
6.57037	13.0687	6.57036	10.4739	6.57515	8.92077	6.57308	7.28953
6.58477	15.533	6.58477	12.9185	6.58957	7.73009	6.5875	6.74089
6.59918	13.0373	6.59917	11.4007	6.60399	9.07524	6.60191	7.81807
6.61359	11.0234	6.61358	12.3837	6.61841	9.20449	6.61633	6.85866
6.628	14.2658	6.62799	9.4012	6.63283	11.5748	6.63074	10.0195
6.64241	13.5845	6.6424	10.052	6.64724	10.6285	6.64516	8.10993
6.65682	8.80774	6.65681	7.42151	6.66166	11.5056	6.65957	8.48268
6.67123	7.36634	6.67122	6.79696	6.67608	6.93801	6.67399	8.30968
6.68564	12.3461	6.68563	8.68974	6.6905	9.23302	6.6884	9.22516
6.70004	11.6617	6.70004	8.9762	6.70492	11.3682	6.70282	9.81506
6.71445	13.2951	6.71444	10.6004	6.71934	12.6323	6.71723	8.43841
6.72886	13.513	6.72885	10.1387	6.73376	7.57828	6.73164	11.3181
6.74327	11.9391	6.74326	7.51487	6.74818	6.36551	6.74606	10.4865
6.75768	10.8427	6.75767	6.72617	6.7626	5.90902	6.76047	9.15867
6.77209	12.7445	6.77208	6.67528	6.77702	9.92479	6.77489	8.89137
6.7865	15.3954	6.78649	9.05798	6.79144	12.4135	6.7893	8.19636
6.8009	14.5982	6.8009	9.99849	6.80586	7.54698	6.80372	8.87213
6.81531	12.4658	6.8153	7.54351	6.82028	10.6718	6.81813	12.9789
6.82972	12.6483	6.82971	7.66004	6.83469	7.78863	6.83255	7.04787
6.84413	15.3025	6.84412	5.26616	6.84911	4.24868	6.84696	8.51827
6.85854	14.8529	6.85853	6.87801	6.86353	3.51872	6.86138	8.21192
6.87295	14.1324	6.87294	7.28121	6.87795	8.46229	6.87579	8.15254
6.88736	12.0464	6.88735	5.73942	6.89237	7.13762	6.89021	9.08785
6.90177	14.1163	6.90176	7.29605	6.90679	7.19186	6.90462	9.62191
6.91617	12.9832	6.91617	11.2873	6.92121	8.60632	6.91904	8.79954
6.93058	12.4964	6.93057	9.95304	6.93563	8.59866	6.93345	11.1516
6.94499	12.5679	6.94498	9.21735	6.95005	9.54491	6.94786	11.0056
6.9594	12.8067	6.95939	8.89659	6.96447	10.1017	6.96228	8.65892
6.97381	10.3729	6.9738	8.27492	6.97889	11.472	6.97669	9.39647
6.98822	9.23285	6.98821	8.87387	6.99331	11.6399	6.99111	7.99257
7.00263	8.92955	7.00262	8.38348	7.00772	12.0149	7.00552	6.30329
7.01704	13.1544	7.01703	10.1246	7.02214	8.55481	7.01994	9.40644
7.03144	15.1621	7.03144	9.43432	7.03656	6.45715	7.03435	8.2263
7.04585	13.1455	7.04584	11.4843	7.05098	9.54391	7.04877	9.51218
7.06026	11.7819	7.06025	12.8059	7.0654	7.14135	7.06318	12.2083
7.07467	13.9509	7.07466	11.2378	7.07982	7.65593	7.0776	6.29063
7.08908	18.2398	7.08907	12.7135	7.09424	8.94091	7.09201	10.0818
7.10349	11.9175	7.10348	13.5298	7.10866	7.65808	7.10643	6.57655
7.1179	9.39564	7.11789	13.0094	7.12308	8.74394	7.12084	5.65528
7.1323	13.9811	7.1323	13.129	7.1375	11.6031	7.13526	4.20306
7.14671	13.903	7.1467	13.9007	7.15192	14.4974	7.14967	8.81693
7.16112	10.7613	7.16111	13.0839	7.16634	15.5064	7.16408	11.3792
7.17553	8.56317	7.17552	11.1773	7.18076	13.7919	7.1785	12.4387
7.18994	11.8958	7.18993	12.1733	7.19517	11.1075	7.19291	13.3963
7.20435	9.17621	7.20434	13.3412	7.20959	8.99778	7.20733	10.915
7.21876	10.4703	7.21875	8.16607	7.22401	8.58599	7.22174	10.1311
7.23317	7.31039	7.23316	9.94863	7.23843	6.87482	7.23616	11.9653
7.24757	10.4176	7.24756	12.4842	7.25285	8.15832	7.25057	13.0573
7.26198	13.4566	7.26197	14.3493	7.26727	11.253	7.26499	9.89564
7.27639	13.001	7.27638	10.116	7.28169	8.91959	7.2794	9.32504
7.2908	10.6085	7.29079	8.83889	7.29611	9.51409	7.29382	13.0219
7.30521	10.7546	7.3052	5.05362	7.31053	9.52995	7.30823	14.8221
7.31962	11.2206	7.31961	5.66765	7.32495	10.8965	7.32265	13.5037
7.33403	5.54079	7.33402	8.48169	7.33937	12.1338	7.33706	11.1521
7.34844	7.47909	7.34843	9.92214	7.35379	13.4451	7.35148	9.5247
7.36284	8.68941	7.36283	7.86574	7.3682	8.02008	7.36589	13.1451
7.37725	11.3827	7.37724	9.70765	7.38262	11.0401	7.3803	14.6434
7.39166	8.39267	7.39165	8.7914	7.39704	10.8519	7.39472	9.97551
7.40607	12.0203	7.40606	7.66157	7.41146	9.58807	7.40913	10.3461
7.42048	14.0031	7.42047	8.97116	7.42588	11.1133	7.42355	8.98043
7.43489	11.6934	7.43488	7.02696	7.4403	9.4935	7.43796	8.53788
7.4493	8.88383	7.44929	8.80222	7.45472	13.4751	7.45238	8.54669
7.4637	12.6874	7.4637	8.18302	7.46914	11.5829	7.46679	6.05055
7.47811	11.1806	7.4781	8.21909	7.48356	9.39776	7.48121	13.0969
7.49252	10.3385	7.49251	9.57975	7.49798	12.3043	7.49562	14.1351
7.50693	10.8702	7.50692	13.6984	7.5124	13.6199	7.51004	8.97853
7.52134	11.4053	7.52133	15.1059	7.52682	10.6645	7.52445	10.441
7.53575	11.4068	7.53574	12.5374	7.54123	12.1658	7.53887	8.32884
7.55016	15.272	7.55015	12.065	7.55565	9.77069	7.55328	11.6796
7.56457	13.9588	7.56456	13.2521	7.57007	9.1545	7.56769	11.2595
7.57897	12.8956	7.57896	12.8294	7.58449	11.9115	7.58211	10.6763
7.59338	11.8972	7.59337	14.5278	7.59891	10.906	7.59652	9.74784
7.60779	10.0025	7.60778	14.1331	7.61333	10.2555	7.61094	11.6146
7.6222	12.1393	7.62219	12.7167	7.62775	12.5304	7.62535	8.9671
7.63661	10.5006	7.6366	17.4073	7.64217	13.2535	7.63977	9.66216
7.65102	10.5139	7.65101	15.3276	7.65659	10.3582	7.65418	11.7543
7.66543	10.7736	7.66542	10.1592	7.67101	10.9998	7.6686	11.8317
7.67984	13.4883	7.67983	9.61304	7.68543	9.7106	7.68301	9.85189
7.69424	16.3251	7.69423	9.60741	7.69985	10.3716	7.69743	9.4579
7.70865	12.9235	7.70864	10.1318	7.71426	10.2771	7.71184	11.8818
7.72306	10.5697	7.72305	11.9895	7.72868	10.4929	7.72626	6.62098
7.73747	13.5946	7.73746	9.03324	7.7431	12.6017	7.74067	7.31923
7.75188	14.8083	7.75187	11.6894	7.75752	8.68372	7.75509	10.9289
7.76629	11.5501	7.76628	12.4595	7.77194	7.30784	7.7695	11.6634
7.7807	10.6527	7.78069	5.35507	7.78636	6.25795	7.78391	11.6071
7.79511	12.0579	7.79509	7.62962	7.80078	10.6986	7.79833	13.5298
7.80951	11.7372	7.8095	10.9723	7.8152	8.30612	7.81274	14.3625
7.82392	10.8275	7.82391	11.3459	7.82962	9.35715	7.82716	16.1452
7.83833	12.7476	7.83832	8.65015	7.84404	11.6122	7.84157	11.1
7.85274	11.2713	7.85273	7.71016	7.85846	12.2293	7.85599	10.3467
7.86715	16.3989	7.86714	5.85582	7.87288	13.7441	7.8704	11.3651
7.88156	12.6649	7.88155	9.78877	7.8873	10.5311	7.88482	12.1059
7.89597	10.4306	7.89596	8.09973	7.90171	17.0699	7.89923	9.51579
7.91037	12.2082	7.91036	8.49306	7.91613	11.0308	7.91365	8.84386
7.92478	10.0125	7.92477	8.83331	7.93055	8.9453	7.92806	10.1102
7.93919	11.4157	7.93918	11.4921	7.94497	9.53888	7.94248	13.6586
7.9536	6.38794	7.95359	8.1278	7.95939	10.0637	7.95689	13.4012
		7.968	11.1492	7.97381	9.0873	7.97131	13.1663
		7.98241	13.16	7.98823	7.75463
		7.99682	7.80505	8.00265	10.4237

## Sheet: Figure4a_line
Figure 4a
Radially-integrated diffraction intensity of the CuS NCs film
Q-value	Intensity
0.21948	4.91806
0.22035	4.85016
0.22123	4.84991
0.2221	4.83731
0.22297	4.86237
0.22385	4.96509
0.22472	4.8555
0.2256	4.83358
0.22647	4.73936
0.22735	4.68284
0.22822	4.51402
0.2291	4.37292
0.22997	4.28954
0.23084	4.12389
0.23172	4.02598
0.23259	3.86581
0.23347	3.6534
0.23434	3.69874
0.23522	3.48186
0.23609	3.37275
0.23697	3.24142
0.23784	3.24788
0.23871	3.15214
0.23959	3.0442
0.24046	3.02408
0.24134	2.90177
0.24221	2.85729
0.24309	2.84065
0.24396	2.59185
0.24483	2.54089
0.24571	2.4678
0.24658	2.30256
0.24746	2.3052
0.24833	2.17571
0.24921	2.15411
0.25008	2.0504
0.25096	1.93459
0.25183	1.80668
0.2527	1.68669
0.25358	1.64461
0.25445	1.53047
0.25533	1.56425
0.2562	1.63598
0.25708	1.63565
0.25795	1.64328
0.25883	1.65887
0.2597	1.70243
0.26057	1.72397
0.26145	1.77348
0.26232	1.71099
0.2632	1.73648
0.26407	1.82999
0.26495	1.7715
0.26582	1.86102
0.2667	1.81857
0.26757	2.06414
0.26844	2.15776
0.26932	2.24941
0.27019	2.48911
0.27107	2.67687
0.27194	2.92269
0.27282	3.12657
0.27369	3.38853
0.27456	3.79857
0.27544	4.0767
0.27631	4.44293
0.27719	4.75725
0.27806	5.07968
0.27894	5.58022
0.27981	5.85888
0.28069	6.31567
0.28156	6.62059
0.28243	7.14365
0.28331	7.52485
0.28418	7.8842
0.28506	8.36171
0.28593	8.72739
0.28681	9.14123
0.28768	9.55325
0.28856	9.90344
0.28943	10.3518
0.2903	10.6784
0.29118	10.9432
0.29205	11.2062
0.29293	11.4974
0.2938	11.7768
0.29468	11.9844
0.29555	12.2103
0.29642	12.4044
0.2973	12.5867
0.29817	12.7273
0.29905	12.7662
0.29992	12.8333
0.3008	12.8286
0.30167	12.8023
0.30255	12.7542
0.30342	12.6444
0.30429	12.5829
0.30517	12.3897
0.30604	12.1748
0.30692	11.9382
0.30779	11.6599
0.30867	11.4599
0.30954	11.1082
0.31042	10.8149
0.31129	10.4599
0.31216	10.1732
0.31304	9.85489
0.31391	9.54492
0.31479	9.25331
0.31566	9.01006
0.31654	8.74518
0.31741	8.44867
0.31829	8.21053
0.31916	7.90079
0.32003	7.64942
0.32091	7.38646
0.32178	7.05189
0.32266	6.74573
0.32353	6.44798
0.32441	6.12864
0.32528	5.79772
0.32615	5.49524
0.32703	5.33118
0.3279	5.04556
0.32878	4.88838
0.32965	4.73964
0.33053	4.58936
0.3314	4.50754
0.33228	4.41418
0.33315	4.31929
0.33402	4.29287
0.3349	4.18493
0.33577	4.10547
0.33665	4.02451
0.33752	3.95203
0.3384	3.87805
0.33927	3.81258
0.34015	3.77561
0.34102	3.72716
0.34189	3.72723
0.34277	3.69582
0.34364	3.62294
0.34452	3.58859
0.34539	3.53278
0.34627	3.45552
0.34714	3.3868
0.34802	3.36663
0.34889	3.31503
0.34976	3.23198
0.35064	3.19751
0.35151	3.1116
0.35239	3.09427
0.35326	3.04553
0.35414	3.11537
0.35501	3.1038
0.35588	3.09083
0.35676	3.20646
0.35763	3.10069
0.35851	3.13354
0.35938	3.075
0.36026	3.08508
0.36113	3.11378
0.36201	3.08111
0.36288	3.12708
0.36375	3.14168
0.36463	3.12493
0.3655	3.13682
0.36638	3.09736
0.36725	3.12656
0.36813	3.14443
0.369	3.13095
0.36988	3.16615
0.37075	3.12002
0.37162	3.13257
0.3725	3.0338
0.37337	3.03372
0.37425	3.04233
0.37512	3.01963
0.376	2.99564
0.37687	3.00035
0.37775	3.01377
0.37862	3.11591
0.37949	3.11676
0.38037	3.22633
0.38124	3.25464
0.38212	3.28167
0.38299	3.36743
0.38387	3.35194
0.38474	3.43519
0.38561	3.39719
0.38649	3.47794
0.38736	3.48744
0.38824	3.53571
0.38911	3.63274
0.38999	3.77854
0.39086	3.86311
0.39174	3.99646
0.39261	4.08858
0.39348	4.1995
0.39436	4.2592
0.39523	4.3777
0.39611	4.46499
0.39698	4.61109
0.39786	4.66599
0.39873	4.73969
0.39961	4.83222
0.40048	4.85356
0.40135	4.94372
0.40223	4.9527
0.4031	5.00052
0.40398	5.02717
0.40485	5.13265
0.40573	5.20698
0.4066	5.28015
0.40748	5.39217
0.40835	5.46304
0.40922	5.55277
0.4101	5.61135
0.41097	5.68881
0.41185	5.82513
0.41272	5.88032
0.4136	6.02438
0.41447	6.13733
0.41534	6.22916
0.41622	6.37987
0.41709	6.45948
0.41797	6.56798
0.41884	6.67538
0.41972	6.80168
0.42059	6.90688
0.42147	6.91099
0.42234	7.01402
0.42321	7.05296
0.42409	7.12982
0.42496	7.20261
0.42584	7.26332
0.42671	7.37497
0.42759	7.46154
0.42846	7.58106
0.42934	7.69452
0.43021	7.76692
0.43108	7.90027
0.43196	7.99157
0.43283	8.09383
0.43371	8.21804
0.43458	8.42122
0.43546	8.57637
0.43633	8.78848
0.43721	9.00157
0.43808	9.25063
0.43895	9.45168
0.43983	9.7317
0.4407	9.91272
0.44158	10.1497
0.44245	10.3827
0.44333	10.5907
0.4442	10.8117
0.44507	11.0897
0.44595	11.3447
0.44682	11.6247
0.4477	11.9147
0.44857	12.1638
0.44945	12.5439
0.45032	12.8819
0.4512	13.2681
0.45207	13.6882
0.45294	14.1264
0.45382	14.6736
0.45469	15.1449
0.45557	15.8122
0.45644	16.3655
0.45732	16.9989
0.45819	17.6743
0.45907	18.3548
0.45994	19.1064
0.46081	19.904
0.46169	20.7017
0.46256	21.5985
0.46344	22.4843
0.46431	23.4892
0.46519	24.5032
0.46606	25.5362
0.46693	26.6384
0.46781	27.8196
0.46868	29.0099
0.46956	30.2994
0.47043	31.6879
0.47131	33.1055
0.47218	34.6522
0.47306	36.258
0.47393	37.9729
0.4748	39.837
0.47568	41.7501
0.47655	43.8624
0.47743	46.0438
0.4783	48.3943
0.47918	50.8839
0.48005	53.5227
0.48093	56.3006
0.4818	59.2776
0.48267	62.4638
0.48355	65.8791
0.48442	69.5435
0.4853	73.2871
0.48617	77.3699
0.48705	81.6318
0.48792	85.9728
0.4888	90.763
0.48967	95.5224
0.49054	100.721
0.49142	105.929
0.49229	111.276
0.49317	116.732
0.49404	122.107
0.49492	127.691
0.49579	133.065
0.49666	138.488
0.49754	143.699
0.49841	148.741
0.49929	153.681
0.50016	158.27
0.50104	162.539
0.50191	166.397
0.50279	169.874
0.50366	172.81
0.50453	175.666
0.50541	177.581
0.50628	179.305
0.50716	180.468
0.50803	180.93
0.50891	181.652
0.50978	181.153
0.51066	180.703
0.51153	179.562
0.5124	178.12
0.51328	176.628
0.51415	174.205
0.51503	172.081
0.5159	169.177
0.51678	166.152
0.51765	162.906
0.51853	159.319
0.5194	156.031
0.52027	152.073
0.52115	148.284
0.52202	144.304
0.5229	140.174
0.52377	136.212
0.52465	131.82
0.52552	127.568
0.52639	123.214
0.52727	118.95
0.52814	114.595
0.52902	110.349
0.52989	106.083
0.53077	101.926
0.53164	97.7682
0.53252	93.7297
0.53339	89.7905
0.53426	85.7206
0.53514	82.01
0.53601	78.1386
0.53689	74.5966
0.53776	71.0439
0.53864	67.5805
0.53951	64.3564
0.54039	61.0716
0.54126	58.1061
0.54213	55.11
0.54301	52.3331
0.54388	49.7256
0.54476	47.1574
0.54563	44.8585
0.54651	42.5649
0.54738	40.4737
0.54826	38.5268
0.54913	36.5542
0.55	34.78
0.55088	33.0831
0.55175	31.5425
0.55263	30.0703
0.5535	28.6734
0.55438	27.3348
0.55525	26.0717
0.55612	24.9118
0.557	23.7773
0.55787	22.7702
0.55875	21.8164
0.55962	20.89
0.5605	20.059
0.56137	19.2583
0.56225	18.4939
0.56312	17.756
0.56399	17.0964
0.56487	16.4352
0.56574	15.8343
0.56662	15.2608
0.56749	14.7207
0.56837	14.21
0.56924	13.7537
0.57012	13.2647
0.57099	12.8332
0.57186	12.419
0.57274	12.0412
0.57361	11.6848
0.57449	11.3548
0.57536	11.0362
0.57624	10.707
0.57711	10.4152
0.57799	10.1218
0.57886	9.83479
0.57973	9.6112
0.58061	9.34501
0.58148	9.11124
0.58236	8.89487
0.58323	8.68292
0.58411	8.45239
0.58498	8.23827
0.58585	8.03758
0.58673	7.8123
0.5876	7.59945
0.58848	7.40703
0.58935	7.22103
0.59023	7.02046
0.5911	6.85733
0.59198	6.65863
0.59285	6.48036
0.59372	6.30453
0.5946	6.09814
0.59547	5.92019
0.59635	5.74868
0.59722	5.58962
0.5981	5.46101
0.59897	5.32584
0.59985	5.18412
0.60072	5.04286
0.60159	4.90205
0.60247	4.7597
0.60334	4.6118
0.60422	4.46036
0.60509	4.31139
0.60597	4.16187
0.60684	4.05282
0.60771	3.91824
0.60859	3.80313
0.60946	3.69549
0.61034	3.58132
0.61121	3.49262
0.61209	3.3804
0.61296	3.27965
0.61384	3.19539
0.61471	3.10761
0.61558	3.0243
0.61646	2.95849
0.61733	2.89316
0.61821	2.84131
0.61908	2.77496
0.61996	2.7231
0.62083	2.65673
0.62171	2.61185
0.62258	2.56347
0.62345	2.50759
0.62433	2.47121
0.6252	2.41633
0.62608	2.38496
0.62695	2.36308
0.62783	2.32372
0.6287	2.32786
0.62958	2.31551
0.63045	2.30168
0.63132	2.32235
0.6322	2.33354
0.63307	2.34325
0.63395	2.35248
0.63482	2.35022
0.6357	2.37449
0.63657	2.39127
0.63744	2.41759
0.63832	2.44842
0.63919	2.48779
0.64007	2.51469
0.64094	2.55811
0.64182	2.56007
0.64269	2.58156
0.64357	2.61259
0.64444	2.64315
0.64531	2.67025
0.64619	2.7029
0.64706	2.73808
0.64794	2.75881
0.64881	2.78508
0.64969	2.82389
0.65056	2.86726
0.65144	2.92617
0.65231	2.98164
0.65318	3.05266
0.65406	3.10823
0.65493	3.19435
0.65581	3.26604
0.65668	3.34328
0.65756	3.41808
0.65843	3.50344
0.65931	3.58036
0.66018	3.65885
0.66105	3.73091
0.66193	3.79553
0.6628	3.87472
0.66368	3.93248
0.66455	4.01881
0.66543	4.09771
0.6663	4.15819
0.66717	4.25224
0.66805	4.32387
0.66892	4.38108
0.6698	4.43887
0.67067	4.51224
0.67155	4.60519
0.67242	4.66673
0.6733	4.76185
0.67417	4.82156
0.67504	4.90886
0.67592	4.99475
0.67679	5.05223
0.67767	5.1613
0.67854	5.21196
0.67942	5.28622
0.68029	5.36108
0.68117	5.41653
0.68204	5.52059
0.68291	5.55524
0.68379	5.6515
0.68466	5.72236
0.68554	5.77482
0.68641	5.86289
0.68729	5.90457
0.68816	5.98885
0.68904	6.05775
0.68991	6.13925
0.69078	6.22037
0.69166	6.2871
0.69253	6.38045
0.69341	6.43942
0.69428	6.516
0.69516	6.5862
0.69603	6.62302
0.6969	6.71846
0.69778	6.77352
0.69865	6.81221
0.69953	6.86753
0.7004	6.90547
0.70128	6.94704
0.70215	6.99623
0.70303	7.03006
0.7039	7.07152
0.70477	7.10361
0.70565	7.11334
0.70652	7.1407
0.7074	7.1787
0.70827	7.18633
0.70915	7.20161
0.71002	7.21152
0.7109	7.20308
0.71177	7.21627
0.71264	7.23712
0.71352	7.2396
0.71439	7.23374
0.71527	7.23852
0.71614	7.25894
0.71702	7.26102
0.71789	7.27075
0.71877	7.27113
0.71964	7.30216
0.72051	7.27985
0.72139	7.2752
0.72226	7.2552
0.72314	7.23585
0.72401	7.21217
0.72489	7.21315
0.72576	7.20679
0.72663	7.19909
0.72751	7.17405
0.72838	7.16468
0.72926	7.14297
0.73013	7.13194
0.73101	7.12356
0.73188	7.11886
0.73276	7.08783
0.73363	7.06447
0.7345	7.02578
0.73538	6.98477
0.73625	6.93843
0.73713	6.91977
0.738	6.88178
0.73888	6.84647
0.73975	6.80584
0.74063	6.80389
0.7415	6.77462
0.74237	6.72703
0.74325	6.71813
0.74412	6.68991
0.745	6.67337
0.74587	6.62552
0.74675	6.59936
0.74762	6.57289
0.74849	6.53511
0.74937	6.49702
0.75024	6.47062
0.75112	6.45591
0.75199	6.4389
0.75287	6.42058
0.75374	6.36795
0.75462	6.33903
0.75549	6.3088
0.75636	6.25727
0.75724	6.24244
0.75811	6.20831
0.75899	6.18088
0.75986	6.15416
0.76074	6.10614
0.76161	6.07482
0.76249	6.02921
0.76336	5.99231
0.76423	5.94911
0.76511	5.87962
0.76598	5.86685
0.76686	5.80778
0.76773	5.75543
0.76861	5.73878
0.76948	5.69585
0.77036	5.66064
0.77123	5.63414
0.7721	5.59136
0.77298	5.5623
0.77385	5.52795
0.77473	5.48432
0.7756	5.44042
0.77648	5.41023
0.77735	5.36277
0.77822	5.32203
0.7791	5.31001
0.77997	5.23972
0.78085	5.19015
0.78172	5.11932
0.7826	5.0622
0.78347	4.99482
0.78435	4.91617
0.78522	4.86225
0.78609	4.79506
0.78697	4.7136
0.78784	4.64587
0.78872	4.71188
0.78959	4.69262
0.79047	4.6361
0.79134	4.57532
0.79222	4.50427
0.79309	4.45396
0.79396	4.37639
0.79484	4.31557
0.79571	4.24648
0.79659	4.19413
0.79746	4.10853
0.79834	4.04267
0.79921	3.95856
0.80009	3.87319
0.80096	3.77556
0.80183	3.70969
0.80271	3.63556
0.80358	3.55618
0.80446	3.51155
0.80533	3.45267
0.80621	3.37354
0.80708	3.31617
0.80795	3.23455
0.80883	3.17768
0.8097	3.10356
0.81058	3.0652
0.81145	3.0006
0.81233	2.95876
0.8132	2.91367
0.81408	2.88634
0.81495	2.83677
0.81582	2.80696
0.8167	2.78091
0.81757	2.77563
0.81845	2.75411
0.81932	2.74535
0.8202	2.72435
0.82107	2.71212
0.82195	2.70866
0.82282	2.69496
0.82369	2.67403
0.82457	2.68787
0.82544	2.67048
0.82632	2.69485
0.82719	2.72
0.82807	2.75092
0.82894	2.78061
0.82982	2.81107
0.83069	2.85431
0.83156	2.88732
0.83244	2.95311
0.83331	2.99968
0.83419	3.09102
0.83506	3.13413
0.83594	3.22003
0.83681	3.2937
0.83768	3.37016
0.83856	3.46739
0.83943	3.57641
0.84031	3.6922
0.84118	3.81078
0.84206	3.92515
0.84293	4.06129
0.84381	4.21123
0.84468	4.32494
0.84555	4.48545
0.84643	4.63474
0.8473	4.76782
0.84818	4.93268
0.84905	5.10834
0.84993	5.29979
0.8508	5.44902
0.85168	5.63805
0.85255	5.77687
0.85342	5.94648
0.8543	6.08189
0.85517	6.23608
0.85605	6.39508
0.85692	6.49087
0.8578	6.60045
0.85867	6.71083
0.85955	6.84701
0.86042	6.88899
0.86129	7.02977
0.86217	7.07034
0.86304	7.14472
0.86392	7.21189
0.86479	7.24987
0.86567	7.34865
0.86654	7.39124
0.86741	7.42362
0.86829	7.44481
0.86916	7.46181
0.87004	7.49561
0.87091	7.47021
0.87179	7.45163
0.87266	7.45185
0.87354	7.42688
0.87441	7.38771

## Sheet: Figure 4a_diffraction
Figure 4a
Electron diffraction pattern
3.41	3.32	2.1806	3.3741	3.4345	3.9614	2.1829	3.4443	4.1322	2.7988	3.8573	2.8253	3.4373	3.849	2.9616	3.7241	2.6786	4.2269	2.5376	3.1933	4.1653	3.7498	4.2502	3.0984	3.6159	3.7467	3.4016	3.3706	3.0282	3.1331	3.8345	2.688	3.5567	3.3055	3.5496	3.658	3.0875	3.5045	3.1131	4.0539	2.7365	2.6706	3.5951	4.3665	3.8441	2.6818	4.7043	4.0392	4.529	4.5912
2.3531	3.072	2.898	3.4861	2.6898	3.3747	3.218	2.9671	3.8463	2.982	3.2486	3.3939	3.7941	2.8051	3.2647	4.3455	2.9182	3.0308	4.1929	3.2929	4.1561	3.2904	3.1112	3.3363	3.0202	3.5325	3.0845	4.1214	3.5784	3.431	3.1861	3.4784	3.2535	3.5508	3.3824	3.6824	3.2751	3.602	2.5784	3.3424	4.0963	2.9182	4.4533	4.0808	4.1247	3.8247	3.8396	4.8545	4.6251	3.511
3.4529	3.6025	3.2098	2.3665	2.8884	3.1637	2.3729	3.5618	3.0531	2.9967	3.9624	3.7635	2.8786	3.378	3.9953	2.6298	3.0931	4.1035	4.1104	3.9886	3.7361	3.8122	3.1449	3.2486	3.8018	3.54	4.2616	4.1839	3.7037	3.4582	3.479	3.6329	3.4171	4.0651	3.7198	3.6831	3.2412	3.4598	2.3129	4.1961	3.3375	4.4629	3.9424	3.4449	3.6263	3.5545	3.21	4.0151	3.2555	3.4522
2.879	2.4392	3.7163	3.1961	2.6339	3.0076	2.8845	2.9822	2.4598	3.3604	3.188	3.5602	3.3567	3.5608	3.4476	2.8906	4.0137	3.4704	3.6555	3.8163	3.5586	2.7663	3.6284	3.6698	3.2478	3.2951	4.389	3.6314	3.4843	3.9651	3.9353	3.0602	3.3751	4.0388	3.1439	3.9629	3.5871	3.5239	2.4733	2.86	4.4616	3.3635	3.0135	4.1684	4.3945	3.198	3.9271	4.4469	3.9402	4.1849
2.5612	2.5522	3.0876	3.0018	2.7153	3.6806	3.3029	3.0224	3.0963	3.1896	3.7141	2.9975	4.5082	4.2431	3.0443	3.8463	4.0498	4.1078	3.0294	4.0027	3.712	4.4412	3.2437	3.3173	3.4402	3.1957	3.9312	2.9275	3.1859	4.262	2.9567	4.5614	2.9088	3.6576	3.7	4.529	4.1614	3.8882	3.6416	3.3478	4.161	3.5488	4.1786	4.0075	3.9404	4.3559	4.0141	3.8237	4.5043	4.3692
2.8818	3.4949	3.2471	3.5102	3.4043	2.9318	4.0447	2.4582	2.5494	3.5463	3.5951	3.5241	4.211	2.7898	3.3259	3.4876	3.6231	3.3625	3.2161	2.982	2.9906	3.2706	3.779	4.078	3.6667	3.5394	3.221	4.0712	2.7471	3.7261	3.8378	3.7649	3.1737	3.2537	3.1147	3.7306	3.0949	3.9971	4.1947	3.8337	3.5788	4.1069	3.1831	5.0469	3.5345	4.1445	3.9743	3.6902	5.0259	4.8829
3.5443	3.1886	1.7147	4.1322	3.1727	3.3694	3.498	3.3522	3.8386	3.9347	3.6147	2.6188	4.6412	3.6839	2.6869	3.4949	4.1012	4.1778	3.1133	3.1253	3.2835	3.6963	2.9245	3.7602	3.902	3.3365	4.4712	3.0216	3.6737	3.8916	3.9833	3.7425	4.0131	4.3861	3.9849	3.7169	3.2347	4.0443	3.3243	3.9516	3.2404	3.3657	4.689	4.2353	3.8222	4.2247	4.1576	4.2624	4.0565	3.9384
2.4978	2.5049	2.5684	2.7147	2.3973	3.5841	3.109	3.8769	3.03	2.7586	3.1075	3.9176	3.7584	3.1506	3.3169	4.3876	3.1449	3.1924	4.4865	2.749	3.6794	3.5424	2.7851	3.6894	3.4569	4.0525	3.6488	3.8094	3.0565	2.922	4.2796	4.4104	4.4775	3.7739	4.1859	3.8714	3.9802	3.1161	3.6606	3.1482	4.0533	3.2914	3.7486	3.3796	3.4233	3.4539	3.8331	4.0541	4.6037	4.2057
3.2739	3.1073	3.3333	3.3629	2.1398	3.3424	3.4324	3.1565	3.2149	2.6382	4.5469	3.0955	4.0622	4.5645	2.612	4.0059	2.6933	3.9382	3.2486	3.5592	4.0278	3.3047	4.3414	3.8386	4.1171	3.5606	2.8808	3.4157	3.8386	4.2941	3.409	2.4051	3.218	3.7139	3.4765	3.5753	4.1476	3.9282	4.2884	4.2496	3.8931	4.508	2.9445	4.6555	3.6951	3.6555	4.49	4.7396	4.1575	4.3831
3.2392	3.7847	3.369	3.4225	2.8876	3.3616	4.1141	2.2276	3.651	3.5849	3.7714	3.4739	4.3963	2.6059	3.4355	3.3735	3.6498	3.4135	3.262	3.2647	4.2557	3.1422	3.828	2.9912	3.6465	3.7853	3.732	3.801	3.7	2.8157	4.0006	3.8825	4.051	3.2927	3.2	2.9327	3.9143	3.1482	4.7378	4.1327	4.0751	4.1455	3.8876	4.4512	4.0133	4.6302	4.2767	3.3118	4.741	3.1965
4.1816	3.7759	2.7747	2.9012	3.1461	4.0931	2.6145	3.4504	3.9349	2.8273	4.0082	3.3663	3.6961	3.6314	3.7639	3.1031	2.5514	4.4694	3.901	2.7598	3.7524	3.681	3.4167	3.3049	4.3625	3.0353	4.0955	4.0043	3.8888	4.2012	4.1694	3.2141	4.1547	4.3049	4.0745	3.8429	4.0069	4.0463	3.5973	5.04	3.3725	5.7749	3.2176	4.4055	4.1349	3.9488	3.3882	4.5137	4.0765	4.0735
2.8204	3.5186	2.5725	3.3984	3.1633	3.4286	3.0557	3.89	3.1406	2.9845	2.9598	2.7735	2.9878	3.9367	3.1345	4.0771	3.7182	3.0478	3.5249	3.329	4.1206	3.4041	3.6786	3.369	2.9004	3.6867	3.4037	3.0433	3.5441	3.4114	3.7784	3.6002	3.2722	4.0814	3.8498	4.0975	4.0424	3.6194	4.0451	3.2202	3.9147	4.4504	3.8947	4.2202	4.36	3.8461	4.1935	4.0096	3.9194	5.3125
3.0439	2.9369	4.3002	3.5941	3.6331	3.3902	3.769	2.8002	3.1275	4.1847	2.772	4.0331	2.6167	4.2733	3.0275	3.4096	3.5033	4.1582	2.7084	3.5608	3.9396	3.8202	3.242	3.8975	3.7063	3.5153	2.9661	3.7465	3.418	4.6747	4.1949	3.2155	3.7529	3.411	4.378	3.7931	3.6294	4.8335	3.8863	3.9682	4.0433	4.4457	3.7133	3.9414	4.2447	3.1078	4.5588	4.7461	5.0298	3.86
3.1286	3.3633	3.512	3.359	3.1824	3.2031	3.4539	4.749	3.5747	3.1594	3.6329	3.8557	3.8943	2.348	3.5029	3.4455	3.4559	2.6531	4.1367	3.2882	3.0345	2.9671	3.9165	3.9057	4.5622	3.0949	4.4545	3.5616	3.8943	3.0084	3.3967	3.848	3.5475	4.0978	4.0037	4.7924	3.4194	3.4306	2.8975	3.8008	3.7027	4.092	3.1702	4.798	4.1765	3.4976	4.4835	3.6873	4.5673	3.8637
4.0322	2.9149	3.8567	3.7637	3.7794	3.2375	3.7506	3.6069	3.6192	2.9906	3.181	4.1098	2.9971	3.3492	2.9314	3.3651	3.3402	3.242	4.022	4.3629	3.3753	3.4969	3.5306	3.4422	3.2186	3.7624	4.1778	3.8753	3.8457	4.1449	3.5059	3.2733	3.6571	4.3082	3.938	3.9714	3.8575	4.1871	3.0416	3.4441	3.7376	4.3039	3.7759	4.5951	4.4629	4.4667	4.6463	3.5818	4.4433	4.7776
3.9633	3.0263	2.7688	3.7739	3.198	4.0518	4.3935	3.5463	2.3767	3.8129	3.1959	2.9741	3.5857	2.518	3.9057	4.1124	2.8827	2.9545	4.1788	3.6622	3.5676	3.9843	3.4592	4.719	3.9175	4.2655	3.048	4.1882	3.4061	3.6067	3.0804	4.1465	3.3041	4.5835	3.0416	4.2051	3.6194	4.1218	4.1357	3.1304	4.5184	3.5578	4.2927	4.4976	3.8	4.6824	3.909	3.5102	4.9935	4.3737
3.71	3.1353	3.4551	3.4024	4.2373	3.6318	4.3598	4.2876	3.5706	2.8878	4.1975	3.2614	2.8075	4.5853	4.1431	2.7698	3.9145	2.8347	4.3412	3.0739	4.1314	3.9018	3.0998	3.6027	3.8557	3.2194	4.0561	3.8971	3.6924	5.2041	3.9322	4.0545	4.9837	3.7473	3.4502	4.2645	4.6576	3.2524	4.4202	3.6943	3.7102	4.4127	4.3629	4.3553	3.0159	4.8175	4.5645	5.208	5.2018	4.3098
3.2276	4.531	2.93	3.8992	3.5276	3.2906	3.2618	3.6143	2.9876	2.9712	3.7041	3.811	4.7565	4.0588	3.5798	4.1578	3.3531	2.5957	3.8994	3.1386	3.9876	3.4412	3.5794	3.5518	3.1947	3.8702	3.9018	3.0151	3.5863	4.0351	3.7627	4.2959	3.3447	3.3855	4.0751	3.7486	4.1545	3.8024	3.3284	4.2976	3.638	4.6496	3.7969	4.0624	4.7449	4.5661	4.1433	4.2602	4.201	4.4167
3.6694	3.4925	3.8637	3.9369	3.1443	2.8586	3.0945	3.6886	4.6486	3.2208	3.5688	3.8692	3.651	3.9586	2.8653	3.7571	4.271	3.7414	2.5398	3.8624	4.0022	4.2035	4.0457	2.7225	3.6641	3.2296	4.4561	3.3088	3.8416	3.9524	3.939	2.7194	4.1735	3.7073	4.6139	3.7335	3.4849	4.7129	3.8027	3.5208	3.6835	3.3937	4.9331	4.6561	4.6151	3.8941	4.1184	4.1747	4.4106	5.1137
2.7255	4.1712	2.3814	4.2304	3.1908	3.3212	3.3775	3.6192	3.8771	3.429	3.41	3.528	3.1406	3.3537	3.3788	3.5655	3.0071	4.1682	4.2596	4.13	3.1157	3.651	3.2467	4.4814	3.36	4.0741	4.3269	3.3671	3.15	3.2661	3.7737	4.1814	4.1657	4.5443	3.332	4.0376	4.6945	3.0014	3.858	5.1431	4.5051	3.8345	3.5665	4.8659	4.5953	5.0435	3.789	4.2933	5.0751	5.6561
2.7582	3.3461	3.7635	3.5873	3.8816	3.3447	3.4137	3.1029	3.201	4.3292	3.6045	4.4051	3.0631	3.6231	2.9482	4.8351	4.5896	4.4345	3.0235	3.792	3.9408	4.2284	3.2298	4.0825	3.9471	4.2912	3.7706	3.9547	3.8563	5.1698	3.6963	4.6325	4.3798	3.6584	4.4096	4.6894	4.8631	4.391	4.9018	3.7837	4.7008	3.4145	4.6606	4.1824	4.8482	3.8569	4.518	4.7682	4.222	5.318
2.3518	3.0925	3.1355	3.2482	3.5943	3.7392	3.1051	3.5502	3.0082	3.5404	3.6896	3.6976	3.3271	3.0167	4.0122	3.4614	3.9282	4.2437	3.5882	3.2227	3.8486	3.1708	3.6737	4.3794	3.7449	2.9716	4.2337	2.5945	4.1129	4.9078	3.7147	3.9284	3.7606	4.4718	3.4635	5.0902	3.9543	3.51	4.9996	3.791	4.3282	3.5539	4.0341	4.2576	4.8647	3.7596	5.0694	3.3859	4.6859	5.6484
3.3082	3.8141	3.5788	2.8018	4.6394	3.0439	3.2469	4.4984	4.2049	3.1071	3.5984	3.2614	3.7745	3.9347	3.8351	3.7808	4.2537	2.778	3.5682	4.1249	3.8943	3.5788	4.2041	3.9976	3.5155	3.7339	4.2157	3.209	4.5492	3.8122	4.2969	4.0869	4.9808	4.0165	4.1641	4.0927	3.7137	4.4731	4.4908	4.8029	3.3239	4.6555	4.4278	4.6692	4.1041	3.8006	4.919	5.7588	4.6618	5.5731
2.2702	4.108	3.0916	2.9833	4.1216	3.8722	3.2455	4.5133	3.8627	3.4747	3.8588	3.0827	3.7292	3.3224	3.5129	3.321	3.4965	3.91	4.3302	3.132	4.7143	3.0439	4.0071	4.4816	3.429	4.5259	4.0312	3.8925	3.9718	3.808	4.1849	4.3612	3.4145	4.6292	4.4271	3.852	4.5037	3.5263	3.95	4.3988	4.0133	4.97	3.7137	4.9104	3.4704	4.3067	4.4149	5.0463	4.7255	4.0273
3.0467	2.7778	3.38	3.5247	3.1408	4.3741	3.8333	3.4469	3.9686	4.0335	3.159	2.8892	3.8506	4.2876	3.432	3.6216	3.5176	4.0169	3.8331	3.5724	3.819	4.9169	3.4875	3.4227	3.5755	4.5416	5.3341	3.3229	4.3596	4.4533	4.0767	3.6933	3.9465	4.3522	4.3922	5.1184	3.7255	3.9371	3.9267	4.0155	3.819	4.8471	4.1163	5.4394	4.5716	4.1671	4.2943	4.598	5.5412	3.6267
2.7055	3.0055	2.8194	3.398	3.0414	2.9482	4.402	3.7822	3.2798	3.661	3.4433	3.0963	3.5973	2.8514	3.4086	3.6733	2.9078	3.8378	4.0157	3.952	4.2206	4.248	3.4102	4.3937	3.7494	3.6816	4.3884	4.3794	4.7743	4.3275	4.0553	3.9267	4.3937	3.5275	4.0886	4.6329	3.9302	4.3153	4.249	4.3635	3.3188	4.8855	3.7418	4.53	3.7459	4.8827	4.5851	4.4561	3.7984	5.3376
3.5231	2.7647	2.5937	4.039	2.9084	2.8	4.2684	3.5776	3.8037	3.7298	3.1837	3.1388	3.2775	4.1757	4.2773	3.3924	4.3224	4.7965	3.6594	4.7098	3.7055	4.1504	4.0508	3.8833	4.2365	4.0847	3.8767	4.772	3.9341	5.1029	3.3686	4.9343	4.2171	5.5592	3.7535	4.0316	4.6337	3.6437	5.4329	4.878	4.9286	4.0761	4.7337	5.6212	5.5075	4.8763	4.9098	3.702	5.0722	3.7718
2.6578	2.6586	4.349	2.8667	3.3041	2.9394	3.8631	3.3314	3.1751	2.8602	3.4237	3.6341	3.0404	3.3696	4.2504	3.5706	2.702	3.76	3.7098	3.0539	3.6412	3.0596	3.75	4.5896	4.1576	4.6273	3.2365	5.5345	3.5873	5.3073	4.3986	4.9184	4.9149	4.411	4.9802	3.9578	5.5998	4.2804	4.152	4.7669	4.7188	4.7006	3.5169	4.339	4.6906	4.1606	4.6818	4.5775	4.5724	4.119
3.4341	2.5996	2.9467	3.2686	2.8378	3.028	4.0061	3.1812	3.6865	3.3465	3.3035	3.9306	3.2041	3.6027	3.242	4.0945	3.359	3.7173	3.1675	4.209	3.1943	4.7286	4.0745	4.6925	3.8235	3.9955	4.3565	3.9959	4.7429	4.4476	4.7239	4.3716	4.3612	4.628	4.8416	4.1622	4.7688	4.1867	4.2796	4.7975	5.112	5.4627	4.5729	6.3794	4.1622	4.8584	4.9935	5.5539	5.0271	5.3067
2.7824	2.3561	3.4786	2.4396	4.1275	3.2876	3.408	3.6522	3.1541	3.9853	4.0996	4.0445	2.9875	3.5986	4.5337	3.6722	4.1433	3.1567	3.9463	3.8069	3.9247	3.93	4.0714	4.1069	4.4161	4.3027	4.8837	4.6441	4.5006	4.7988	4.8031	3.8253	4.272	4.3051	4.4465	4.7206	4.7675	4.2149	4.2575	4.8037	4.4698	5.3267	4.7353	4.9549	4.859	5.0131	4.3131	5.2816	3.8541	4.5996
3.2196	3.2018	3.1631	3.7231	3.3845	2.8478	4.1045	3.2875	3.3782	4.2535	4.2524	2.6482	4.3592	4.2351	3.8363	3.3604	3.5553	3.1198	3.2045	3.9427	3.7355	4.2882	4.2608	4.25	4.7004	4.7618	4.5935	4.3076	4.629	5.1057	5.1084	4.6708	3.878	3.798	5.5567	4.2933	5.0371	4.7371	4.2827	4.3027	4.6516	4.9341	5.4996	4.3814	6.1539	4.6459	5.5578	5.232	4.802	5.5553
3.0927	3.0555	3.1608	3.7749	4.1516	2.6424	4.3006	3.8331	3.4531	3.8408	3.7133	3.0957	4.7492	3.7561	3.5992	3.2737	4.199	3.782	3.7841	4.7908	4.309	3.6622	4.0271	5.0796	5.1065	4.7524	4.0496	3.9763	5.511	3.8382	4.9204	4.8078	5.1147	4.0276	5.6112	4.0775	5.6414	4.5324	5.5559	4.8694	5.08	4.5237	5.4665	4.7953	4.7849	4.8747	5.0129	5.4953	5.6675	5.5137
4.0598	3.3324	3.5076	2.8043	3.8306	3.3371	3.8331	3.0994	4.2878	3.188	3.8018	3.3924	4.06	3.9263	3.5429	4.0678	3.5376	3.7429	5.1057	4.62	3.3504	5.3969	4.3443	4.5482	4.7116	4.5688	3.7239	4.5592	4.8649	4.8161	5.4927	4.7053	5.0086	4.4457	4.6494	5.2255	5.6502	4.4745	5.1027	4.7627	5.4896	5.5724	4.9731	5.8216	5.0565	4.9925	5.0561	5.5949	4.8457	5.2543
3.4563	2.8286	3.099	3.1778	3.4157	2.9906	3.8878	2.2843	3.1367	3.5957	3.7712	3.2831	4.4243	2.7643	4.208	3.8622	3.7045	3.9435	4.0394	4.731	4.902	4.0253	4.3841	4.071	4.961	4.921	4.4924	4.1098	5.429	4.0406	4.9776	3.9155	5.5576	4.9298	5.1347	4.6876	4.9629	4.5082	5.4214	4.6729	4.8916	5.0559	4.9414	5.2216	4.6573	4.8792	4.9729	5.8514	5.2692	5.4145
3.4186	3.5653	3.3294	3.7786	3.3296	3.1743	3.14	3.9373	3.2557	4.1349	3.5437	3.9586	4.2978	4.4459	3.5202	4.7745	4.1412	4.1839	5.0088	4.5512	4.2255	5.0833	4.6337	4.4529	5.478	4.8576	4.9408	4.5814	4.5345	4.8994	5.291	4.5235	4.93	4.4675	5.8325	5.142	4.6084	4.9737	4.3427	5.22	5.9645	5.4375	4.6045	5.5878	4.731	4.5747	5.3653	7.0792	3.6143	5.6643
3.4216	3.7849	2.8369	4.6322	2.5306	3.9945	3.1541	3.761	3.5071	3.7647	3.4378	3.6431	3.9724	3.1825	5.0906	3.7214	4.2461	4.9935	5.6604	3.8818	3.7794	3.6535	5.3263	4.2145	5.2965	4.559	4.9869	5.4618	3.9906	4.6049	4.3608	5.3818	4.8255	4.5175	4.6143	5.3373	4.391	4.9608	4.9071	4.9682	5.2125	5.4204	5.5982	4.8788	5.5802	4.8427	5.3335	4.6304	4.9471	5.5537
3.7167	3.3912	2.7702	4.422	4.5865	4.1488	3.2384	3.9137	3.4665	3.3453	4.168	3.2373	4.6655	4.5425	3.0165	4.7569	4.19	4.9524	3.8718	4.3725	4.4361	4.7696	4.5557	4.8116	4.4882	4.9618	4.691	4.5741	4.3049	4.9122	4.7727	5.3978	5.3224	3.9824	5.7282	5.0849	4.3998	4.9625	4.8025	4.8694	4.5312	6.0469	5.1453	4.8875	5.689	5.3616	5.3945	5.911	5.4427	5.859
2.6751	4.0371	3.2829	3.5282	3.9359	3.451	3.8412	4.4753	3.1692	3.7996	3.2275	5.1263	3.8331	3.8076	3.912	3.6939	4.748	3.2908	4.3533	3.569	5.9992	4.4169	5.022	4.6314	5.4761	4.6818	4.6	4.5014	4.2806	4.4933	4.591	5.0392	5.0827	4.6059	4.5565	4.89	5.2712	5.2986	4.9535	5.1124	5.3614	4.6729	4.6027	6.0631	5.6957	4.8465	5.0061	4.8382	4.8116	5.0639
4.0335	4.1365	4.0286	3.8355	4.1563	3.1763	4.7088	4.478	4.0278	3.8016	3.8875	4.6237	4.3622	4.06	4.1949	4.3478	3.7633	5.2525	5.0831	3.9612	4.5292	4.8255	5.2345	4.5196	4.7222	4.6731	4.6584	5.0661	5.6698	4.2904	4.9378	5.4065	4.6449	5.1965	5.9645	4.8824	5.1302	4.359	4.8365	4.8451	4.6898	5.6647	5.3492	6.1451	4.8212	4.3108	5.2908	4.4982	5.3535	5.6731
3.8951	3.8792	4.0537	3.7463	4.5073	3.2314	4.6092	3.1057	4.1151	4.8667	4.1433	4.3467	4.6537	4.7737	3.961	3.8837	5.1094	3.7933	4.989	3.9292	3.9784	4.5018	3.8316	4.7937	4.8396	4.5894	4.3588	6.0441	4.8292	5.3918	4.6931	6.3449	5.5178	4.4041	5.2837	5.1237	5.4127	4.6839	5.4953	5.2688	4.7882	4.6806	5.2861	4.9039	5.6353	4.1924	5.5461	4.7582	6.4594	4.9018
3.2249	4.1071	3.579	3.3867	4.0849	3.4167	4.5086	4.2835	3.1371	4.6918	3.7876	4.4435	4.2018	5.5698	4.2643	4.9978	4.5531	4.4369	4.6769	4.3225	5.0922	4.2898	4.9847	4.212	4.4692	5.3576	4.3916	4.7353	5.5763	4.2306	5.238	5.2682	4.8192	3.9384	5.1635	5.3194	5.0492	4.71	4.4345	5.6688	4.3024	5.5275	5.6671	5.0704	5.261	6.1067	5.1257	5.2498	4.9014	5.13
3.94	3.9439	4.0169	2.7869	3.9724	4.658	4.6273	4.5025	4.8159	4.1894	4.5841	4.9186	4.2594	4.611	4.1625	4.512	4.6931	3.8653	4.8906	4.3922	5.328	4.9829	5.3	5.3961	4.562	5.0837	5.6278	5.0939	4.6835	5.1808	4.5953	5.7098	5.1469	4.8727	5.6182	5.7184	4.622	5.2696	5.2429	4.6376	6.1027	5.6057	5.7331	5.3939	4.3455	5.0025	4.9739	5.2202	5.4353	5.2457
4.1606	4.522	3.2255	4.1478	4.5157	4.1908	4.4135	4.1225	5.0588	4.0731	4.6586	4.6006	4.9102	4.3904	3.4639	5.1384	4.9622	5.0771	4.298	4.9025	4.7602	4.9431	4.3598	4.2863	3.989	4.5875	4.1518	4.2598	5.2084	4.1553	5.0333	5.0555	4.6467	5.4888	5.7714	5.5616	5.1739	5.0439	6.1906	4.7224	5.9176	4.7098	5.7841	5.3153	5.6792	5.7508	5.3339	6.068	4.7924	6.0945
3.709	4.2802	3.8351	3.8594	3.5261	3.7843	4.6086	5.0704	4.0706	3.5557	4.142	4.5208	4.478	3.6602	4.2304	5.6498	4.6392	5.4347	4.6094	4.6622	4.8414	4.2045	4.632	5.3249	5.0304	4.2602	4.6747	4.4145	5.1696	4.8255	5.0904	3.9898	5.3624	4.76	5.5963	5.1208	4.8659	5.3386	4.9688	5.5137	4.9294	5.849	4.9614	5.1024	5.8163	4.7471	5.2239	5.3259	5.3865	5.5922
4.7347	2.9357	4.729	3.8729	3.9924	4.5033	4.3227	3.4745	3.8835	4.1165	4.4376	4.9802	4.6445	4.1169	4.6275	4.721	4.2743	4.5655	4.1163	4.9373	4.2584	4.688	5.4798	4.898	4.5937	5.4876	3.8259	5.0171	5.3775	5.0169	4.9394	5.3843	3.9408	5.4894	4.7343	4.8727	5.4398	5.6127	5.5941	5.5614	5.3992	5.9786	5.1694	5.2245	5.9751	6.2671	5.3692	5.9902	5.1484	4.9473
3.5186	3.9694	4.2906	3.4341	4.4953	3.4716	4.5357	4.8188	4.2841	4.2694	4.2425	4.5871	4.862	4.0578	4.6649	3.602	4.3537	4.4259	4.3424	4.2925	4.9565	5.5492	4.2494	4.9163	3.3978	4.3563	5.0706	5.9127	5.0467	4.6812	4.9869	4.8129	5.3414	4.449	4.4637	4.2857	5.5378	4.8561	4.8429	5.7053	5.1722	5.3445	5.9069	5.9704	4.8016	6.0116	5.2545	5.1618	6.3498	4.858
4.7331	4.2982	3.7137	4.0086	4.9769	3.9761	4.6067	3.9553	4.2994	4.6206	4.6161	4.182	5.0186	4.6467	4.3867	5.9357	4.9924	5.8069	5.0865	4.2329	5.5225	4.6175	4.7175	4.5851	5.2896	5.0008	5.0731	4.9396	4.4337	4.6637	6.069	4.2449	5.2365	4.4345	5.7557	5.1667	5.7276	5.3333	5.2463	5.9304	5.048	5.0635	5.5057	5.0425	5.7786	5.1278	5.8033	6.6273	5.6494	5.9927
4.2159	4.159	4.3202	3.8486	3.5406	4.1214	4.6688	4.5022	4.5824	3.9884	4.85	4.1957	4.7461	4.3304	4.8182	4.6171	4.9578	4.3835	5.1808	3.7765	5.5961	4.43	5.0088	5.3276	4.5939	4.6108	5.6539	4.9071	4.5112	3.969	4.2216	5.4751	5.54	5.3412	4.7529	5.3827	4.522	5.4992	5.5673	5.878	6.3449	5.451	5.592	4.9433	6.35	5.8331	4.9214	5.1667	6.2022	6.008
4.1924	3.8867	4.1443	3.9014	4.199	4.6553	4.1645	3.8063	4.7751	4.779	4.2969	4.4427	4.2002	4.7069	5.1694	4.5273	4.2022	5.0065	5.1798	4.2692	4.5037	6.3763	5.1467	4.9861	5.2637	4.7945	5.4384	5.0114	5.2751	5.5733	4.812	5.0104	4.1173	5.2994	5.8159	4.2759	5.4802	5.5598	5.6906	4.7345	6.7892	5.271	5.1978	6.228	5.4443	5.452	5.5222	6.9237	5.2588	6.851
4.2765	3.9598	3.8065	4.4831	4.1441	4.5696	5.302	3.9902	4.8794	4.1924	4.3918	4.6359	5.3773	3.5769	4.6688	4.9259	4.6606	5.2288	5.1661	5.0333	5.3524	4.3551	4.3782	5.5235	5.6357	5.7659	4.7057	5.8684	5.3257	4.4271	4.3955	4.3957	4.8241	5.8543	4.9541	5.3008	5.5696	5.9173	4.7065	5.4678	5.7792	5.3396	5.2029	4.8318	5.5404	5.9088	5.3729	5.1884	5.5733	5.9776
4.0855	4.5663	4.3314	4.1539	3.6018	4.9641	3.5675	4.1676	5.1643	4.1161	4.4898	4.8084	4.0878	4.3696	4.9471	5.0045	5.3571	3.6614	5.2367	4.1722	5.3869	4.7373	5.7149	4.9133	5.3937	4.6457	5.8043	5.6618	4.7051	5.9082	4.4318	5.8737	4.5408	6.1282	4.6773	5.8098	5.0651	5.1961	5.2563	5.8322	4.4412	6.079	5.5855	5.498	4.7773	4.9663	6.398	4.7761	6.0094	5.142
4.0825	3.7643	3.5965	4.0845	4.241	4.1486	4.7908	4.2984	4.1198	4.3873	3.9786	4.6041	4.6051	4.6965	5.651	5.0549	5.1435	4.1545	5.0967	5.198	4.1084	4.7427	4.6855	6.4655	4.6004	5.1947	4.8808	5.3186	5.0706	4.8812	4.6163	5.4663	4.9165	4.9894	5.2371	5.2829	5.1947	6.3963	5.6455	5.9302	6.5761	5.372	5.6024	5.9457	5.9137	6.1769	4.9269	6.2235	6.7606	5.0175
4.4006	3.9622	4.0722	4.6253	4.6549	4.4876	4.5451	4.432	4.4835	4.7653	5.0231	4.6743	5.3469	4.9447	5.5247	3.8525	4.9861	5.2259	4.4708	4.2459	4.9224	5.778	5.2424	5.7529	5.0592	6.0882	5.8565	5.4014	4.9906	5.6439	5.6433	5.7806	5.4284	5.972	6.0725	5.3767	5.7008	5.8671	6.0094	4.9965	5.8712	5.4253	6.3492	5.8445	5.6445	6.142	4.9041	6.2171	4.431	6.791
3.8963	4.8143	3.3563	5.2531	3.8829	4.1586	4.5424	4.2553	4.8155	5.8324	4.3963	4.8386	4.7347	4.9184	4.8388	5.1014	3.8971	4.6369	5.3229	4.4465	5.1698	5.1529	5.2096	4.7071	5.0794	5.0471	5.3061	5.5433	4.9167	5.7186	5.4084	5.5571	5.5559	5.8071	5.1627	5.4794	5.4818	5.3971	4.7631	6.1614	5.6616	5.5402	5.8706	5.261	6.5682	6.3796	5.5451	5.8735	6.3388	6.5902
4.1659	3.752	5.5718	4.0953	4.6325	4.209	4.6459	4.2751	5.271	5.0886	4.6698	5.3435	4.4253	4.8935	4.4602	4.7018	4.8431	4.5318	4.81	5.3273	4.5139	5.8033	5.1151	4.5627	4.6327	5.5488	5.7269	4.4865	5.7824	5.3269	4.9665	5.6922	5.7637	4.7957	6.6002	5.882	6.1071	5.7963	6.5469	5.8429	5.5178	6.178	6.6992	5.7416	6.2894	5.89	5.2929	6.3435	6.1267	5.7943
3.2845	4.1798	4.3747	4.2125	3.871	4.2104	4.3206	3.889	5.112	3.9471	4.4063	4.1692	4.0812	3.98	5.3861	4.8257	5.1845	4.9853	3.988	4.662	4.4096	4.3761	4.8516	4.8267	5.4308	5.1524	5.141	5.5731	5.4963	4.7041	5.6708	5.3924	4.6404	5.2053	5.6149	6.4212	5.2118	5.1598	6.5261	5.9888	4.6341	5.958	6.5133	5.8055	5.659	5.999	6.5408	5.6833	5.351	6.0335
4.3496	3.9376	4.6008	5.2486	4.3273	4.6084	4.4245	4.4971	4.2739	4.969	5.3865	4.8806	5.1204	4.2416	4.6535	4.9667	4.9414	4.9133	4.8139	3.9924	6.3908	4.1157	5.3004	4.9196	5.0035	5.9673	5.0335	6.2018	4.7473	5.9047	5.7275	5.4527	6.4778	4.3525	5.7978	5.0514	6.2314	6.5447	5.5365	5.8008	5.6561	6.1506	5.481	5.7494	6.1694	6.4388	6.8541	6.1024	5.8184	7.1669
4.0427	4.429	4.4275	3.832	4.2575	4.2045	4.0329	4.5375	4.4525	4.3863	4.4604	4.6124	5.3216	3.8778	4.6473	4.9227	4.4822	4.4745	4.8222	4.4992	5.4735	5.001	4.8533	5.6627	4.8018	5.6204	5.1429	5.5498	4.8825	5.1516	5.2049	5.4755	5.7778	5.2818	5.0935	5.6075	5.8424	5.9614	6.1365	4.979	6.2749	5.5749	5.9278	5.6249	6.7441	5.6925	6.4388	5.5908	7.1329	6.4873
4.6733	4.4488	4.3675	4.9488	4.602	4.0171	4.7861	5.1912	4.7792	4.7461	4.4178	4.6816	3.9865	4.7047	5.2559	4.119	5.2882	5.4769	4.9018	4.7147	5.5559	5.3178	4.3986	5.5114	5.3706	4.7906	6.3114	5.1792	5.5351	5.1076	6.1818	4.9153	5.0086	6.3949	5.658	5.9931	5.7098	6.5343	6.1853	6.4437	5.8353	6.0814	6.2918	6.279	5.9978	5.8933	6.419	7.312	6.2678	6.3706
4.3973	5.0369	4.792	4.2227	4.5716	4.7229	4.2957	5.4855	4.9437	4.0353	4.578	5.238	4.2678	4.7529	4.9255	5.1071	4.7135	5.4225	4.9851	4.5902	5.6341	4.2635	5.2745	5.6412	6.3578	5.5306	5.4869	5.938	5.7531	4.7049	6.1794	5.1243	5.9863	5.2059	5.4969	5.29	6.1696	6.2102	6.4214	6.1967	6.2241	5.9518	5.949	6.1535	6.9771	6.0875	5.5575	6.3067	6.6118	6.2265
3.0402	4.2627	4.6818	5.1269	4.9522	5.1614	5.1339	4.202	4.9167	5.7039	5.1049	4.809	5.0506	4.5455	5.262	5.1037	4.8155	5.3392	4.3496	4.7229	5.3173	5.6518	5.2933	4.98	4.9263	5.6278	5.431	6.1631	5.9396	5.4127	6.7208	5.6496	5.8484	5.9412	6.0027	5.7651	5.3543	5.9467	5.2398	6.7355	6.0633	6.6178	5.4847	6.8696	6.1	6.0443	6.8857	6.6282	7.8475	6.5888
4.5357	5.3167	4.3114	5.3333	5.0367	4.4443	5.5216	4.9114	5.1798	5.0357	5.1335	5.9149	5.1669	5.0276	5.5055	5.2327	4.7365	4.3192	5.3065	5.3455	5.2886	5.2788	4.7227	4.9696	4.8537	5.4037	5.4414	5.7412	5.299	6.1825	6.0347	5.4004	5.9594	5.4804	6.0465	6.5375	5.6347	6.3665	5.8259	5.7843	5.6239	6.2371	6.399	5.9327	6.5876	6.1973	7.0367	6.3692	6.6782	6.1141
4.9576	5.0931	5.251	4.4994	5.9359	5.1471	4.9665	4.8688	4.7276	6.6945	4.4392	6.2547	5.2922	4.7865	5.2016	4.2908	6.1163	4.7202	4.8727	4.3453	4.752	5.2549	5.3659	5.4808	4.5494	5.7296	6.0214	4.7639	5.2775	4.9345	4.9567	5.7639	5.958	6.7545	5.1796	6.4263	5.8396	5.7335	5.9655	6.5657	5.8365	6.4765	6.0518	6.5061	5.9445	5.6314	5.9492	5.5182	6.8057	6.3435
4.1876	4.8643	4.3986	4.7888	4.3353	5.0263	5.1941	5.9947	5.1461	4.7249	5.538	5.0092	5.0271	4.8473	4.7931	5.2894	5.4322	4.8737	5.6824	5.438	4.0361	4.9114	5.1104	5.4525	4.9306	5.2841	5.1245	6.2275	4.8341	6.6551	5.109	5.8233	6.0408	6.8157	5.0127	6.7196	4.9924	5.7959	5.1896	5.6108	6.7594	5.5647	6.572	5.7884	7.03	6.0857	6.0171	6.0233	6.5035	5.8327
4.6988	4.3206	5.141	4.4563	4.3096	5.0365	5.9086	5.4265	4.1537	4.8775	5.7135	5.5525	5.3514	5.4194	5.8604	5.4206	5.038	5.6786	4.6682	4.9898	5.1149	5.7414	5.2227	5.8473	5.5161	5.0176	4.8045	5.6153	6.0149	5.6149	5.9569	4.8341	6.0692	6.0184	5.8927	5.1722	5.6586	5.5445	6.7941	6.4408	5.8371	6.0745	6.192	5.9006	6.3667	7.3127	5.6376	6.8524	5.4292	5.8725
4.6725	3.8486	5.5698	5.1716	5.3084	4.7716	4.3331	5.682	4.8251	4.9065	4.9302	6.3461	4.9078	5.2002	4.7998	4.78	4.9653	5.2225	5.8243	6.3396	4.7429	5.9924	5.4553	5.9092	5.2771	5.0606	5.4737	5.2796	5.7988	5.9978	5.5673	5.4876	4.5704	6.2024	5.7365	6.1086	5.6784	5.6024	6.3406	5.9492	5.4408	6.5351	5.7951	6.0653	5.5245	6.0022	7.0157	5.8692	6.3604	5.7749
5.4071	4.168	4.8104	3.6175	4.6773	5.0025	4.9976	3.9647	5.6702	5.2353	4.961	5.7904	5.1467	5.4	5.23	5.2575	4.9522	6.3475	5.9692	5.3031	5.6371	6.1122	4.0225	5.4461	4.3867	6.2273	5.4998	5.0822	5.4659	5.4994	5.51	4.702	6.69	4.009	5.9698	5.6837	6.3169	5.3831	6.18	5.8635	4.2755	6.8235	6.7092	5.8647	5.7943	6.5796	6.2665	6.9845	5.8814	7.2129
4.1847	4.7976	4.6222	4.7386	5.3175	6.1945	4.9359	5.2157	5.0688	5.469	4.8092	5.3488	5.1343	5.5627	5.0071	5.6016	5.8761	6.1333	5.7873	6.3531	4.7378	5.0276	5.4392	5.6075	6.0584	5.6682	4.5147	4.9125	4.6898	5.7716	5.4065	6.1241	5.5227	5.5135	5.3678	6.3129	6.2784	4.5347	6.7065	6.1906	6.349	6.5116	6.232	5.6139	5.562	5.8557	6.2518	6.159	6.2422	6.1776
4.87	3.8663	4.8722	4.2422	4.998	5.6612	5.2849	4.8235	4.9775	5.0622	4.778	5.1239	5.5931	5.529	4.9549	5.3743	5.251	5.7992	4.8198	5.3141	5.7782	6.191	5.3771	4.6857	6.1888	5.491	6.1049	5.4725	6.089	5.9061	5.4569	6.0216	5.5835	6.5853	5.6482	4.129	6.5092	5.6175	5.3002	6.4535	5.7351	5.8414	6.8855	6.9453	6.2124	6.3447	7.2312	6.7898	6.1343	7.0398
4.5418	4.7167	4.0239	5.3816	5.44	4.4975	4.869	5.5112	4.7653	5.4	5.8278	5.6376	5.2792	4.5133	4.6955	5.3292	4.5718	5.2957	5.3455	5.5845	4.971	5.7302	4.9729	5.1233	5.4061	5.7755	5.1331	5.551	5.6208	6.2445	4.959	5.3306	5.3755	5.642	4.8639	5.9029	6.3061	5.3263	5.8531	6.2214	5.8178	5.8922	6.849	6.5049	6.3678	6.6224	5.8961	6.3606	6.7463	6.31
6.0463	4.1812	5.2284	5.2404	4.7047	5.0151	4.2835	5.3492	5.8249	5.381	4.5371	5.1567	6.3273	4.9551	5.432	4.8908	5.3484	6.3614	5.5331	5.1384	4.8188	4.8824	5.6275	5.6114	5.4641	4.3614	6.2345	4.8129	6.0161	4.4351	6.7094	4.9461	6.2067	5.3743	5.5878	5.6367	6.0624	5.8096	4.8627	5.6898	6.1494	5.5286	6.6096	6.3343	6.0294	6.3522	7.5757	7.5939	5.3459	6.1992
4.6263	4.0661	4.9953	4.6876	4.3724	5.2106	5.4404	4.9673	4.9592	5.1312	6.1231	5.1469	5.79	4.5961	4.6831	6.1835	5.4688	5.8063	5.8763	5.4235	5.1976	3.7551	5.6216	6.0743	6.2135	4.5235	5.5792	5.0502	5.5073	4.6769	6.0243	4.7549	5.3267	5.9222	5.6006	5.8171	5.4718	6.351	5.3206	5.7975	6.1253	5.8676	6.1463	6.1829	7.3745	5.4363	6.8937	6.4686	6.6298	6.1829
4.7341	4.5122	5.2767	4.2578	5.5853	5.4394	5.1175	5.6488	5.761	5.2249	5.3922	5.431	4.7702	5.8708	5.9327	5.1884	5.8267	5.7708	4.8641	6.2094	5.5245	5.6376	4.9673	5.9767	5.2827	5.2447	5.7135	5.5735	5.6276	6.139	6.049	5.9594	5.5588	6.1288	5.5565	5.7416	5.7975	5.2092	5.4082	6.6949	5.6418	6.3371	6.2271	6.0759	6.8853	5.4645	6.9029	6.6135	6.0751	7.2671
4.832	4.212	5.37	4.9739	5.6449	3.9573	5.3543	5.5886	5.1184	5.7571	4.9794	5.6043	5.7027	4.4527	5.5188	5.0794	4.8875	4.76	5.7165	5.7086	5.9027	5.2986	6.4555	5.3147	6.5367	5.0771	5.9759	4.4839	6.1453	5.9675	5.9378	5.8527	5.9831	5.3529	5.0794	5.6106	5.2947	6.3624	6.2965	5.5347	6.532	6.0429	6.2651	5.8882	6.0541	6.4112	6.5271	6.1594	7.078	5.6886
5.3733	4.5755	5.589	3.9851	5.0288	4.4825	5.1482	4.9663	5.01	6.3782	5.1316	6.1808	5.9592	5.7206	5.1857	6.4843	5.0835	5.8071	5.8398	4.8718	6.2329	4.7261	5.3102	5.6553	5.7945	5.5884	6.5155	5.5327	5.8241	6.0602	5.2855	5.8169	5.3606	6.7239	6.3488	6.4649	5.6337	6.5684	6.2488	6.0275	5.9575	6.2508	6.4282	7.081	6.5424	6.6973	6.1796	5.9731	6.0282	6.4186
5.1716	4.6124	5.5808	4.55	5.6473	5.2535	5.9508	4.131	5.6037	5.9153	5.1096	6.1212	5.8555	5.5325	6.4867	5.9292	5.1771	4.7029	4.8859	5.7922	5.2596	5.7255	5.51	5.7937	5.3824	5.8229	5.8212	5.5276	5.3994	6.2484	5.7398	6.8757	5.6371	7.1606	5.3806	5.8457	5.5194	5.8033	6.0071	6.1396	6.7404	5.9906	6.9722	6.6394	6.5851	6.1418	5.7124	6.8453	6.8822	6.8945
4.8522	5.1608	5.0996	5.2124	5.551	5.8067	5.4239	4.6312	5.9698	5.0857	5.1833	5.6802	5.0759	6.0837	6.9263	5.931	5.5288	5.3912	4.7925	5.4702	6.102	5.7349	6.0216	5.399	5.1886	6.5651	4.6067	6.4243	5.4098	5.621	6.6284	5.8094	5.9557	6.2788	6.2663	4.9273	6.5331	6.3722	6.5876	5.9147	5.9114	5.9798	6.9782	6.709	6.3384	7.2378	6.081	6.7735	6.7308	7.0025
5.3151	4.8647	5.9778	5.2569	5.3788	4.8853	4.911	5.5745	4.6604	5.4394	5.4418	5.0922	6.2945	5.1082	5.9888	4.7812	5.4775	4.9206	5.9892	5.4373	5.7476	4.961	5.8259	5.4765	6.2357	6.0494	6.0267	5.3947	5.2963	5.7514	5.32	5.9273	5.8659	5.7433	5.9751	6.0739	5.1749	6.3524	5.8518	5.9965	5.7531	6.9653	5.661	6.9067	5.9865	6.6151	6.8247	7.1606	6.2729	7.36
5.3361	4.9573	5.018	5.0086	5.7973	4.65	4.9249	5.1306	6.3775	6.2422	4.228	5.2231	5.8878	5.6204	5.789	5.7324	5.3322	5.369	5.7273	4.9955	5.7057	5.8735	5.5163	4.8384	5.7404	5.431	5.5922	5.8735	6.0051	5.9951	6.1414	5.5782	6.2049	5.8741	6.3275	6.6569	6.201	5.972	6.6735	6.1016	6.3688	6.7329	6.3869	7.4984	6.4147	6.3324	6.6406	7.7149	6.4651	7.0314
4.3727	5.5453	6.19	4.8255	5.2698	5.1163	5.9245	4.6712	5.0429	5.6394	5.3714	5.64	5.3245	5.2204	4.7971	6.0696	5.3688	5.1639	5.7453	5.7227	5.5294	6.0855	5.4667	5.3043	6.1786	5.2684	5.091	5.211	6.2698	6.1504	5.5451	6.3157	6.9112	6.5929	6.4412	5.0682	6.2753	6.1635	5.9529	6.5624	6.8422	6.6561	6.5337	7.0818	6.841	7.3586	6.6443	6.9704	7.6514	6.7167
5.3473	5.3704	5.4029	5.9561	5.6422	5.1655	5.6867	5.8629	4.332	4.7796	5.9247	5.6792	5.4408	5.0825	6.4696	5.131	5.0888	6.2976	5.4812	5.2639	6.48	5.3798	5.8396	5.5657	5.6349	5.8478	5.8225	5.7578	5.242	5.9939	6.4361	6.5735	5.802	6.4169	5.202	5.9212	6.1529	6.6737	7.5276	6.2994	6.2902	6.998	6.5547	6.3622	7.272	6.589	6.6708	7.821	7.1918	7.4557
5.5178	5.2449	5.0292	5.4884	5.0845	4.6839	5.0084	5.6737	5.0498	5.0639	5.1384	3.8006	5.8418	5.7443	6.5971	6.2939	6.132	5.0969	6.0545	5.5235	6.1976	5.6163	5.8661	4.7892	5.6912	5.3408	6.0384	5.8108	5.2767	6.2335	5.9239	5.9439	5.7747	6.3214	6.482	6.8127	6.5367	6.4022	6.372	7.2469	6.4792	6.4337	6.172	7.0463	7.2143	6.9247	6.7447	6.7155	6.6086	7.1594
6.2769	5.569	5.7088	4.7882	5.7561	4.8531	5.1222	6.0539	5.0082	5.6749	4.9812	5.0445	5.5402	5.391	5.5861	4.5122	5.9141	6.1871	5.7382	5.9686	5.7896	5.7547	6.0994	5.5231	5.5024	5.6124	6.6984	5.5104	5.8151	6.1841	6.0837	5.5645	5.8251	7.1282	6.5967	6.6239	6.5451	7.078	6.0841	6.7155	6.6686	6.6063	7.3678	7.2945	6.4602	7.402	6.6376	7.1476	7.8584	5.5139
5.2443	4.772	5.4473	5.5359	5.5065	5.4788	5.0073	4.918	5.0227	5.5639	6.1259	5.7471	5.642	5.5859	5.7808	4.8531	5.0008	5.9994	4.3614	6.2622	5.2027	5.671	7.1194	5.7771	6.0947	4.9333	6.3231	5.7249	5.3212	6.721	6.0443	5.8425	6.4086	5.7541	6.7829	6.5612	5.3684	7.1355	7.2429	6.762	7.3204	6.69	6.5024	6.992	7.1	7.0445	6.7743	6.3578	7.4288	7.2673
6.4865	4.6614	5.5482	5.0925	5.7965	5.8655	5.2657	4.9031	5.411	5.9618	5.321	4.9322	6.3843	6.1971	5.2586	5.4933	5.7553	5.9139	5.4451	5.9875	5.6465	6.169	5.5457	5.6982	5.5776	5.6224	5.942	5.0575	6.3145	5.9761	5.7247	6.5937	5.4312	6.4776	4.9065	6.271	7.3824	6.3714	6.7494	6.4767	6.5549	7.292	7.1759	7.2069	6.819	6.369	7.962	7.4898	7.6147	7.2914
5.4004	5.2469	4.9535	5.3831	5.5022	5.0733	4.9857	5.0963	5.4504	4.9537	5.121	5.7318	5.2649	6.3978	4.9684	5.5786	6.6206	5.741	5.7218	5.9098	6.3969	4.9482	5.8208	6.5029	5.8435	5.2114	6.3653	6.2557	5.0478	6.6063	5.7012	5.7629	6.6402	6.6482	6.7033	5.5733	6.8863	6.5824	5.5773	7.4118	7.2208	7.0284	7.1382	6.9714	6.5678	7.631	6.818	7.819	6.6382	7.7831
4.9559	6.0361	4.9645	5.1933	4.8265	5.7276	4.5986	5.7565	5.7937	4.511	5.6088	5.8598	4.5457	6.2408	5.7094	5.6933	6.2949	6.1376	5.4518	6.4637	5.4214	4.9251	5.7425	5.201	6.2065	5.9184	5.7112	6.1947	5.6388	6.0794	5.8433	6.178	5.7637	6.5253	6.1898	8.0929	5.8302	7.4757	7.2071	5.8655	7.0741	7.2655	6.5384	7.4441	7.131	7.4165	7.4333	6.941	7.2716	8.0453
4.9557	5.2431	5.3896	5.0873	5.5224	5.4798	6.2624	5.4649	4.868	5.4331	5.7216	4.7618	6.1969	5.4184	5.5094	6.2131	6.5843	4.9822	6.3051	6.1153	6.282	5.0345	5.6549	6.1918	5.6782	5.4496	6.738	6.0673	5.9957	5.8359	5.7861	5.51	7.2684	5.4425	6.2208	6.7994	6.6114	6.6224	7.2851	6.2465	7.4875	6.6547	6.8237	7.5322	7.4071	7.3178	7.1316	6.5571	7.4116	7.7275
5.5657	6.1033	5.4665	5.8773	4.4716	5.6178	6.4269	4.2224	5.0318	5.8049	5.2775	6.12	6.2006	6.0598	5.7129	4.7686	6.2986	5.4918	5.6465	5.5039	6.111	6.382	6.4582	5.5533	5.6376	6.9075	6.6535	5.0739	6.6149	5.3665	7.301	5.9869	6.042	6.619	5.8951	6.759	6.809	6.5625	7.7578	7.0633	7.1155	7.1088	8.0157	6.6098	7.3518	6.8906	7.5963	7.478	7.3449	7.3855
6.7059	4.4694	6.0486	5.061	5.4502	6.1149	5.0212	5.3804	4.7908	5.1055	6.4586	5.8516	5.6698	6.0135	6.4351	5.3857	6.4951	4.8455	6.289	5.4692	5.9573	5.4598	6.0424	5.539	5.8149	5.2063	6.1537	6.391	6.3702	6.1153	5.9865	5.7649	6.2145	6.7192	6.2963	7.0139	6.3506	6.4835	6.272	7.8175	7.1043	7.262	7.0012	5.7804	7.8261	7.8688	7.0631	7.4737	7.5875	7.8947
6.8049	5.5159	5.4012	6.1604	5.4657	5.3831	5.9837	6.0367	5.7116	6.4171	5.55	6.2045	5.8402	6.1037	5.7178	5.5027	5.8951	5.9669	5.4767	5.759	6.4518	5.7014	6.3196	5.5514	6.0545	6.1629	7.0261	6.61	6.1778	5.6508	6.1137	6.2061	6.21	6.4961	6.3508	6.6449	6.2841	7.328	6.3367	7.0867	7.012	7.6086	7.1876	8.2345	6.528	7.81	7.4098	7.2792	8.3073	7.7137
6.1282	5.7671	5.148	5.3239	6.6006	5.0861	5.632	5.2206	5.8882	5.6404	6.2337	5.579	5.7929	6.038	6.1873	6.2043	6.3567	5.8861	6.0712	6.2839	6.1218	5.7108	5.8541	6.3396	6.3735	6.1722	5.9973	5.2445	6.339	6.4971	6.4243	6.3606	6.1757	5.7355	5.5671	6.2212	7.1431	6.0857	6.4925	6.6694	7.6922	7.5586	7.2714	7.5924	6.988	7.4245	6.9516	7.3408	8.1486	7.0116
5.1431	5.9084	5.5859	5.089	5.9514	6.05	5.9712	5.6459	5.6673	5.5582	6.28	5.7451	5.5041	5.5151	6.0929	5.7096	6.1633	5.9363	5.7286	6.7798	6.1551	7.201	5.3933	6.0884	5.7469	5.9357	6.0057	5.9986	6.3384	6.2288	6.9278	5.5096	6.3988	6.1414	7.0122	6.1494	6.7282	6.1437	6.7739	6.9298	6.4169	7.5875	6.1708	7.0655	7.5269	7.7947	7.7616	7.5725	7.7373	7.8602
6.1443	5.1875	5.3551	5.5988	5.2182	4.6431	6.2522	5.8973	5.1478	5.7402	5.6337	5.3484	6.4525	5.9992	6.4067	5.5943	6.5549	6.1975	6.6665	7.1188	6.0688	6.2347	5.6255	6.8567	5.9716	6.0424	5.7475	5.7622	6.8927	5.7429	5.219	6.8149	5.5088	5.9359	6.7888	5.9855	6.3425	6.769	7.1412	5.7859	7.3865	7.7212	5.9043	7.1325	7.4324	7.6792	8.5643	8.052	8.1329	7.5549
6.0329	6.9602	5.3714	5.9388	5.8945	5.2355	5.1837	6.6484	4.5796	6.1278	6.3741	5.9765	5.79	5.9376	6.3188	5.3414	6.1665	6.6812	6.9398	5.8859	6.4043	6.3969	5.5965	5.49	6.278	4.6535	6.8047	5.4302	5.8439	6.0949	6.2388	6.1157	5.8849	6.348	7.1424	6.9878	6.9039	5.9831	7.5459	7.0629	7.168	7.6525	7.2206	8.3108	6.1437	7.5376	7.7125	7.3329	8.3529	7.5735
6.1584	6.0784	5.6627	5.2373	4.7524	6.1361	5.5053	6.3437	5.3343	5.2096	5.1892	5.7906	5.9843	5.6947	6.5237	5.1425	6.5933	4.9939	5.9853	6.0551	5.3971	5.5014	6.7039	6.5131	5.2596	6.0655	5.4976	7.1102	6.3629	6.0116	6.4476	5.5065	6.4147	7.3492	6.3039	6.9429	6.0212	6.521	6.6827	7.2045	7.3414	7.2012	7.391	7.2131	7.541	7.879	7.6724	7.3902	8.2922	7.3627
6.6873	5.4061	6.4147	4.9794	6.2606	4.5673	6.5716	5.6355	5.2465	6.178	6.1241	6.5431	5.5733	6.1571	5.5971	5.7924	6.1498	6.3616	6.1665	6.2688	5.621	5.9551	6.3382	5.8249	7.0529	5.2118	5.7635	5.6496	6.369	6.2757	5.6837	6.2896	6.6949	6.3414	6.6427	7.111	7.2169	7.3396	6.6478	7.2759	7.4404	6.521	8.4222	8.1896	7.1502	7.7618	8.6439	7.13	7.7361	8.4967
6.2504	6.002	5.4182	5.5871	5.8259	5.9098	5.6333	6.4833	5.1478	5.7529	6.8843	5.638	6.3824	5.8208	5.9969	6.7384	5.0918	5.972	6.0308	6.8198	5.6796	6.3918	4.9863	6.9071	5.9433	5.7759	4.6675	6.5918	6.1214	6.9216	5.2851	6.6475	6.3027	6.4418	5.8055	6.3029	6.9108	7.232	7.2129	7.2725	7.2345	8.1416	6.2831	8.0235	9.1282	7.319	7.7749	7.4771	7.0888	6.9106
5.9278	5.5537	6.3655	5.8625	6.0639	6.1933	5.9569	6.2043	6.03	6.4539	5.6222	6.2949	5.6833	5.8498	5.5522	6.2663	6.3116	6.7133	6.2135	6.1245	6.351	6.1424	6.1824	6.1241	5.9014	6.0759	5.18	6.0827	5.7114	6.288	6.6412	6.0096	6.502	6.2965	7.4833	7.6402	6.36	6.7282	6.4253	6.8951	7.6037	7.0098	7.6571	8.3708	6.9763	8.2359	7.1912	8.0859	6.6069	7.7488
6.1771	5.341	5.2459	5.431	5.8429	5.239	6.8276	5.9137	6.9494	5.7775	5.6688	6.1518	6.5635	6.011	6.3761	5.7476	6.0445	5.5553	6.7241	6.73	6.6773	5.4212	6.0798	6.5165	6.0727	5.0276	6.78	5.8757	6.059	6.3237	6.659	7.1967	6.4229	5.8231	6.9253	6.2084	8.3824	5.7204	7.2512	7.2635	7.418	7.8396	7.5576	6.5675	7.8108	7.8476	6.6639	8.0286	7.1969	7.6616
6.2353	5.2961	5.5875	5.96	6.1637	6.2802	5.9857	5.7349	6.1396	6.7663	6.2151	5.0908	7.2231	6.6059	5.5345	5.7598	6.6992	5.9831	6.4761	6.5835	6.7704	6.7831	6.1859	6.3427	5.8475	7.3125	6.1173	5.6825	6.599	6.4722	5.788	6.3943	7.1449	6.5592	6.129	6.932	6.9835	7.0045	7.8569	7.2961	6.4318	7.972	7.3139	7.8414	8.1678	6.8888	8.7449	7.5627	7.4618	7.48
5.7539	6.5669	4.9143	5.7637	5.8329	5.6543	6.1141	6.2096	6.241	6.3757	6.4535	6.5429	6.5263	6.8059	5.5882	6.4173	6.0527	6.0975	6.0863	6.8604	6.3261	6.2549	6.4322	6.7416	6.6333	5.8673	6.7588	6.4743	6.3412	6.3139	5.8935	6.4024	6.5735	6.7518	6.922	6.9369	7.4639	7.3849	8.0322	6.7669	7.3969	8.2839	6.6361	8.4155	7.4455	7.6792	7.3737	8.2637	8.6678	7.5016
5.5288	5.4643	5.1698	5.9575	6.3235	6.8488	6.1655	6.3565	6.639	6.4984	6.2488	6.288	6.1973	6.4684	6.1947	6.2782	6.0816	6.9251	6.9929	6.5659	6.569	6.8145	6.4331	6.3002	6.5798	6.9243	6.8743	6.3567	7.742	6.0014	6.708	6.4957	6.9939	7.4724	6.8202	7.808	6.5925	8.8592	6.6869	7	7.6318	8.03	7.7535	8.1825	7.4145	8.0057	7.3994	7.9094	7.8849	8.3824
6.2543	6.421	5.27	6.1147	6.2516	5.8706	5.7857	6.9763	5.5053	6.5847	6.7451	5.5324	6.038	6.3955	6.4059	6.7933	5.6657	7.0345	6.3675	7.3865	5.6892	6.8435	5.7549	7.1884	6.0861	7.4916	7.0671	6.6441	6.3316	6.369	6.6802	7.1778	6.8029	6.7539	7.2935	6.4763	7.0061	6.9918	7.5763	6.9055	8.0145	7.8429	6.7647	8.0196	8.2033	7.7624	8.9941	7.0139	8.4747	7.081
5.0594	5.6604	5.7555	6.4155	6.7245	5.938	6.6708	5.3345	7.3327	6.171	5.7031	6.4216	6.1453	6.7469	5.9514	6.8316	6.6586	5.9147	6.6831	6.0533	6.4343	7.4012	7.1961	6.6263	6.4016	7.1627	6.7306	6.6559	7.3782	6.6476	6.7606	6.0084	8.7569	6.3616	6.9757	6.9782	7.3698	7.5702	8.1996	7.5629	7.9578	7.3873	7.9847	8.5229	8.1153	7.8784	7.6759	7.9943	7.811	8.5969
4.8851	6.4588	6.0896	5.7445	5.4	5.691	6.0859	5.4631	5.8904	6.6271	6.5488	6.3808	6.2814	6.2384	6.1739	6.8204	6.5912	6.1475	7.1896	6.1129	6.3971	6.0269	7.3427	6.3386	6.2314	6.9155	7.4535	7.1016	7.4982	7.0586	6.4447	7.858	7.0318	6.5096	6.8039	7.7982	7.8951	7.5769	7.351	6.6959	8.1598	7.7745	6.9184	8.2475	7.9802	8.7841	7.6659	8.5937	8.1824	7.9335
5.9296	6.6598	5.9873	5.1982	6.0229	6.5514	6.4139	7.0065	6.9073	6.6822	5.9675	7.3324	6.8431	7.0198	5.5635	6.29	6.5925	6.3361	6.2492	6.652	6.7863	6.5439	7.2439	6.4727	7.391	6.6188	7.4112	7.0902	7.4476	7.4202	7.7106	6.6471	8.1053	7.4796	8.282	8.3486	7.4076	7.4731	7.81	7.8559	8.1743	7.8616	7.469	8.421	8.8302	7.5076	8.3745	7.9035	8.7725	7.5955
6.4255	5.5794	6.2796	6.5578	6.1416	6.219	5.2845	6.2061	7.0124	6.0441	6.4945	6.6398	6.2182	5.6724	7.08	6.3225	6.3971	6.3018	6.9951	6.2806	7.1053	6.3043	6.7806	6.7847	6.6537	7.2284	6.1678	7.4194	7.5847	7.3663	6.6182	8.1814	7.2714	6.8604	8.0441	7.4033	7.7294	7.1657	7.5196	8.038	8.0992	7.7239	7.3196	8.0639	8.5916	7.3851	8.2071	7.4584	8.3433	8.0465
6.3355	5.8051	5.6953	5.9967	6.1451	6.0867	6.5778	6.6535	6.8643	6.6255	6.3327	6.2241	6.5251	7.3247	6.1249	7.35	7.0659	6.2422	6.8488	7.21	5.7845	8.2696	6.3847	7.2802	6.7996	6.5525	7.0065	7.1308	6.4329	8.1661	6.7641	7.5957	7.6724	7.008	8.4816	7.7198	7.5251	8.4465	8.0324	7.39	7.8245	7.6818	7.5312	7.6804	9.1169	7.1931	8.3124	9.1498	8.2004	7.5239
6.1557	5.6457	6.008	6.1255	7.02	5.6365	6.4459	6.1486	6.3751	6.4959	5.0273	7.0057	6.4833	6.4822	5.3025	7.3988	5.9333	6.5427	6.9518	5.8039	6.6218	6.2955	7.0771	6.2392	6.2288	6.9459	6.5282	7.3682	7.561	7.5661	6.6347	7.6847	7.4516	7.4504	7.1257	8.2143	6.9704	8.3335	7.7782	7.8675	8.0735	7.8547	7.6202	8.891	7.1371	8.5241	8.3765	8.0469	8.2216	7.2369
6.7771	6.0947	6.0973	6.5027	5.9912	5.7112	6.9402	6.6422	6.0939	6.2902	7.1069	5.8714	6.5667	6.3878	6.4404	5.9773	7.1922	7.3071	6.1502	6.5433	6.8688	6.5098	6.5629	6.5718	7.3745	6.3255	8.3927	6.671	6.8363	7.7018	7.5173	6.8402	6.4996	7.4327	7.8718	8.0445	6.892	8.0661	8.0118	7.8559	7.4055	8.5247	8.411	7.7982	7.6541	7.3441	8.3957	7.8806	7.6557	9.0171
5.3625	5.9049	5.9361	6.5137	6.8778	5.8484	6.3384	6.8155	6.3125	6.5873	7.1027	5.108	6.4875	6.7986	6.8949	7.2931	6.8369	6.7482	6.6129	7.078	5.8594	6.4794	7.0051	6.3127	7.9227	7.2408	6.3396	7.2471	7.0625	6.4588	7.5004	7.7047	8.2725	7.5853	7.5735	7.8218	8.1212	8.0725	7.9004	8.6902	7.6188	7.2235	8.2214	7.6767	8.4961	8.1433	7.352	7.5541	7.5692	7.7684
5.662	6.5737	6.2545	7.1047	6.1857	6.6498	6.9814	5.9686	6.858	5.5802	6.87	6.5545	7.2671	7.7755	5.9639	7.8222	6.6265	7.3916	7.4712	5.24	6.918	7.0498	6.8769	7.3592	6.8696	7.2016	7.3624	7.0776	6.8449	7.3022	7.1992	7.7867	7.3741	7.9576	8.8067	7.5914	7.7388	8.6157	7.4506	8.2367	7.8518	8.3876	8.5235	6.9096	7.7522	8.9043	8.2653	7.9188	8.9041	7.4273
5.8133	6.2818	5.9139	7.2063	6.378	6.7684	5.7198	7.6259	5.6796	7.2124	6.8408	7.3414	7.0224	5.7916	5.8871	7.3196	6.53	6.9255	6.5257	6.808	7.4378	7.0667	7.7829	6.6724	6.8841	7.2855	7.3912	7.5186	7.8094	6.751	7.4847	7.5729	8.5541	8.1831	7.4098	8.4627	7.8178	8.1227	7.7406	8.0331	7.2271	8.7518	7.2035	8.7467	8.2206	8.2376	7.9343	8.0598	7.8849	8.3182
5.8553	6.0871	5.342	6.4835	6.6039	6.9369	5.9163	7.4204	6.8318	6.8229	5.9943	6.368	6.7035	7.589	6.2904	7.4227	6.6945	6.9392	6.6086	6.9857	6.8325	7.4955	6.5035	6.9629	6.7655	7.1459	7.5553	8.0592	7.5369	7.5878	7.6743	7.3941	8.2706	7.7069	8.169	8.1708	8.2702	8.3194	7.3704	7.9688	7.1855	9.229	7.6176	9.0149	7.2573	7.659	8.0927	8.638	7.8445	7.5282
5.5994	6.2565	5.8416	6.1843	5.9955	6.8588	5.9557	5.9008	6.7175	6.6833	5.8586	6.669	5.9502	7.4849	6.4927	7.9994	7.4671	5.6698	7.9024	7.4451	7.2627	6.8414	7.7337	6.5043	7.4167	7.3353	7.3473	7.9055	6.7616	7.5661	7.8233	7.282	8.0669	7.9527	8.1186	7.9194	7.9778	7.6753	7.1912	8.1651	7.8855	8.2516	7.5582	8.8016	7.5575	8.6976	7.4724	7.0357	8.9082	8.3443
6.6931	5.8273	5.7294	7.0469	6.6665	6.8486	5.8445	6.3059	6.2594	6.6069	6.5692	6.6906	7.23	7.3112	6.3945	7.5439	7.7151	7.4963	7.0692	6.7457	7.6875	7.3225	8.2498	7.0988	7.0455	6.8988	8.1814	7.349	7.9643	7.4896	8.7273	7.3153	8.6394	8.5522	8.2463	8.6561	7.518	7.9724	8.6308	8.6182	7.6084	8.7131	8.3682	8.4639	8.2939	7.9461	8.5416	9.2684	8.6784	8.1367
5.9725	6.4608	6.3573	6.5116	6.3012	6.4578	6.8504	6.4592	7.0106	6.8039	7.5461	6.9735	7.5169	6.9829	7.1337	7.3388	6.5159	6.5324	7.608	8.3784	7.3004	7.4063	7.5637	7.5373	7.9706	7.3184	7.3682	7.2127	7.2327	7.0692	8.4222	8.2841	7.3965	8.7076	8.1139	8.9702	8.3933	8.1688	7.9524	7.2033	7.7525	8.5012	7.6039	8.1704	7.5508	8.6465	6.959	8.2445	8.7363	7.9616
6.8624	6.111	6.0447	5.6769	6.8882	6.6484	5.8845	6.9794	6.6055	6.5506	6.2841	7.8769	6.8192	6.9465	7.1963	5.2822	7.7722	7.682	7.0467	7.2498	7.6439	8.1239	7.5912	6.8833	7.3408	7.4524	7.4096	7.9698	8.8169	7.8916	8.6302	7.0169	8.0049	8.0955	8.6267	8.8269	8.2659	8.8	8.1198	7.771	7.6927	8.4935	8.2898	7.6378	8.6894	8.2582	8.4045	7.0031	7.6937	7.912
6.6602	5.6269	6.5392	6.8253	6.1657	6.4661	6.8155	6.8988	6.3941	6.6949	6.1106	6.8945	6.8943	6.8041	6.9202	7.3239	7.3102	6.7135	7.9029	6.6988	6.9635	7.5494	7.3069	8.4759	7.0386	8.2049	7.0339	8.38	7.8516	8.5796	7.6857	7.6931	8.5982	8.148	7.912	8.3025	8.8384	8.2912	7.6063	8.3733	8.1992	8.2657	7.8912	8.1131	8.3037	7.8345	8.1394	7.4661	8.4914	7.6512
6.6212	6.7059	7.2608	6.4108	5.8324	5.9963	6.7065	7.0635	7.0124	7.5996	6.2857	6.5106	7.5196	6.6569	8.032	7.0373	8.2918	6.9394	7.7024	7.409	7.4084	7.5547	7.6914	7.4825	7.8257	7.4437	7.1024	7.5141	8.068	8.6431	8.6518	7.5504	7.7555	8.5567	8.2482	8.2616	8.1565	8.1433	9.0749	7.9673	8.6692	8.2639	8.659	8.9067	7.6504	8.2484	7.9008	8.1306	8.812	7.8245
5.6151	6.63	6.431	6.4773	6.2502	5.6331	7.4002	6.3876	6.7818	6.2747	6.959	6.9624	6.9024	7.6369	6.2498	7.3484	7.3229	7.0127	6.5731	8.6578	8.2341	6.3147	7.3724	7.85	8.1433	7.6904	7.0851	7.7825	7.631	9.2284	8.2088	7.6312	8.4467	7.8251	8.0127	9.1237	8.2794	9.0535	8.5931	7.6984	7.952	8.8057	7.368	7.8082	8.1943	7.1424	9.1549	7.0184	7.8931	8.0671
6.5361	6.0339	6.0833	6.3104	6.7298	7.5139	6.6476	6.4676	7.2537	6.9027	6.4665	7.522	7.2355	6.7159	6.7992	7.7198	7.2782	7.2029	7.5178	6.7924	7.8441	8.2643	7.1165	8.0951	8.3665	7.7484	8.3851	7.7176	7.2767	7.8375	8.5567	7.6765	8.8924	7.3818	9.2029	7.7855	8.0957	8.8031	8.4704	8.4002	8.6731	9.1	9.24	8.6076	8.1769	7.5016	8.3037	8.2306	7.9404	8.0633
6.1141	6.2343	6.8039	6.3096	7.2198	6.8098	5.702	7.011	5.6827	6.8276	6.8104	6.5759	6.7978	6.6737	7.8929	7.332	7.6659	6.9561	8.7114	7.0094	7.4569	7.928	7.0112	8.6978	6.9096	8.5673	7.8549	7.5543	7.5512	8.1116	8.0837	8.2676	8.601	8.0753	8.1694	8.562	8.5065	7.8231	8.7853	7.8867	8.4759	8.5427	7.5702	8.2731	8.4849	7.8629	7.8708	8.5375	7.4557	8.3706
5.8012	6.7925	5.9237	6.4639	6.6698	7.3239	7.2633	7.2251	7.2245	6.2108	7.6073	7.0884	7.3886	8.3422	6.8316	7.85	6.798	7.4831	7.5222	7.3569	7.7396	7.0029	8.6933	7.9006	7.7788	7.6267	8.9302	7.6882	7.41	8.6457	8.5043	7.5876	8.5786	7.5716	8.7851	7.798	8.2282	8.5194	8.801	9.002	8.4335	8.3694	8.2463	8.2537	8.379	8.0316	7.3478	7.6312	8.0776	7.671
4.8082	6.781	6.9241	6.5006	6.2355	7.0545	7.1433	6.9155	6.9502	6.5375	7.1145	7.0965	7.4778	7.128	7.78	6.6676	7.9375	7.4108	7.4812	7.3749	7.1573	8.1067	8.701	7.3453	7.2527	7.8482	7.3271	7.9671	8.3731	7.288	8.392	7.1971	8.1065	8.1273	7.898	8.0031	8.38	8.8825	8.3992	8.4043	8.7867	7.86	7.4576	8.3673	8.5896	8.5049	7.4065	8.9739	8.0518	8.0755
6.9465	5.9384	6.5614	6.2365	6.458	7.4535	6.511	6.9153	7.1145	7.6988	7.1033	7.7729	7.241	6.8288	7.2063	8.0069	7.1629	7.6745	8.2914	7.9804	7.938	8.3875	7.638	7.5406	8.0112	6.9686	8.9906	7.9994	7.9673	7.7278	9.4312	8.3249	7.7155	7.9369	9.0516	8.0527	8.4096	8.1247	8.0169	8.3316	8.3298	7.6782	9.1049	8.2918	8.3845	7.569	8.1249	8.4559	7.622	7.3084
6.1522	6.1371	6.8624	5.85	5.9447	6.4647	6.5139	6.4471	6.2327	7.1555	7.0955	6.6814	6.7192	5.8996	7.4925	7.2163	7.6518	6.5061	8.4841	7.8096	7.0122	6.9353	7.6704	7.3412	8.0545	7.4659	7.7292	8.01	7.8057	7.6931	7.7753	8.3861	7.9778	8.2869	8.2069	8.6949	8.3571	7.9939	7.8694	8.17	8.8102	7.7371	7.589	8.5876	8.4614	8.3837	7.9302	8.2775	8.248	7.9255
5.9886	6.4761	6.808	6.3094	6.5886	5.4788	7.2459	6.7039	7.9976	7.309	8.0273	6.9229	7.2082	7.8518	6.4076	7.6753	8.4873	7.7722	6.7737	7.9149	7.0216	8.8476	6.8741	7.4971	8.4527	7.4459	8.2575	8.7057	6.9924	8.5053	7.6463	8.5933	8.0969	8.6647	7.3422	7.9727	8.5012	8.1692	7.7233	8.4325	8.2037	8.3453	8.5918	7.9831	7.7053	8.6696	7.2694	8.5227	8.2335	8.8298
6.5243	6.7118	6.2198	6.1371	6.6288	6.569	6.9284	6.7947	6.7525	7.2857	7.3557	6.9133	7.8475	6.7465	7.0237	6.4808	6.4063	6.3653	6.9878	8.1733	7.6524	7.2282	7.3773	7.409	7.9647	7.6627	7.8375	7.51	7.8596	8.1722	7.941	8.0425	8.8396	7.3494	8.1931	8.1267	8.2037	7.8555	7.9684	8.3192	8.96	7.2522	9.0651	8.3641	7.7022	8.9873	7.5825	7.688	8.7902	7.1561
7.2824	5.9276	7.0712	6.8537	7.4796	5.9649	6.642	7.818	5.7994	7.0894	7.4067	6.7159	7.2653	7.1747	6.9925	6.9535	6.809	7.7714	7.5635	7.9088	6.9786	7.2839	7.1025	7.6957	7.4586	7.6825	8.899	7.4547	7.9851	7.9933	7.4214	7.9184	8.2624	8.8373	7.8982	7.9857	8.4267	8.8555	7.7425	8.2978	8.5804	8.191	8.4282	8.4655	8.3506	8.2888	8.0627	8.3157	8.6124	8.2884
7.5171	6.3563	6.5639	6.6522	5.8924	7.142	7.2553	6.812	6.5608	6.8618	7.7188	6.8384	7.0559	6.4176	7.6339	7.28	7.1559	7.3169	7.2137	7.1847	7.3233	7.2351	7.2122	7.4816	6.7555	7.4367	7.8418	8.5665	7.4604	7.3669	8.4084	8.1602	8.1088	7.4253	8.1786	8.8594	8.0404	6.9592	7.9898	8.2153	8.3947	8.7853	7.8335	7.7104	7.4594	7.9504	8.7825	8.0361	7.7145	8.1604
6.6629	7.0518	7.5492	6.8786	6.9208	5.5912	6.6678	7.019	7.6969	6.5445	6.9502	7.1218	6.8353	8.1996	6.7825	7.1584	8.4694	7.5731	7.9453	6.9653	7.788	7.1206	7.0945	7.5755	7.3075	7.4649	7.6843	7.619	7.64	7.9133	7.5633	7.7863	8.3771	7.6308	8.3914	8.3222	7.9141	8.1575	7.8596	8.6394	7.3445	8.2027	8.1135	8.3639	7.3345	8.7147	7.7178	8.1245	7.4408	8.4959
7.1906	6.2571	7.7502	6.5216	7.8131	7.6829	7.0594	6.9553	7.4243	7.0875	8.0337	7.4339	7.8971	7.2831	7.388	7.5114	6.5337	7.3575	7.0465	7.9935	7.3782	7.3339	6.3237	8.3761	7.649	7.0794	7.1898	7.8484	6.7216	7.8153	7.898	7.0576	8.7484	8.62	6.7276	8.4378	7.7176	8.4163	7.839	7.8431	8.1102	7.4506	7.4014	8.5106	7.2837	7.2476	8.3324	7.4233	8.7235	8.5861
7.5273	6.7224	7.4143	7.1302	7.5867	6.2808	7.1076	7.4829	7.9604	7.7341	8.2147	7.3561	7.7935	8.0076	7.7622	7.4606	7.7776	8.0365	7.5594	7.5296	7.5927	7.2557	7.2549	7.941	7.1506	7.4831	7.5602	7.1937	7.4202	7.7633	8.1896	7.422	8.2661	7.7057	8.0522	7.6949	8.8422	8.3649	7.6143	7.6339	7.398	8.1857	8.3498	7.8635	8.0773	8.4898	8.1418	7.5604	7.1308	8.5251
6.5849	7.5669	7.1814	6.2922	7.4902	7.4678	7.2653	7.6792	7.2327	6.9478	7.2429	7.9204	8.2635	7.7078	7.929	7.5729	8.5994	7.3759	8.1914	7.1884	8.0965	7.8633	6.8061	7.9367	7.2335	8.5206	6.2684	7.3076	7.8943	6.7102	7.0418	8.0037	8.7127	8.1498	7.578	7.4135	9.7814	7.3165	7.4865	8.538	7.5435	8.1702	8.2143	7.9233	8.0604	7.9425	7.9363	7.3651	8.2147	8.1514
7.4555	7.1782	7.73	7.4173	7.9104	7.0314	7.5643	7.0739	7.5057	8.112	6.7141	8.1257	8.2278	8.4539	7.4771	8.0339	8.1973	8.2247	7.4684	7.438	7.5773	8.0208	7.5416	7.3171	7.9657	6.4457	6.8822	7.9649	8.3218	6.8739	7.8257	7.4525	8.3953	7.0094	8.4084	7.4416	7.8237	7.5167	8.1943	7.5843	7.1327	7.5449	8.3371	7.8125	7.8869	7.7304	8.4318	8.7565	7.9065	7.6237
6.8545	7.4898	6.9635	7.5704	7.6443	7.5145	7.0224	7.5276	7.4427	7.8873	6.6892	9.1463	7.3776	7.8445	8.0073	7.7763	8.2173	7.3824	8.0122	8.0114	7.9124	7.0463	8.1502	7.7737	8.0941	7.441	8.2098	7.259	7.4127	8.3165	7.3106	7.2722	7.9084	7.8361	7.9039	8.1873	7.9459	8.7333	7.8063	7.7878	7.6741	7.6343	7.3784	7.4659	7.5476	7.5175	7.488	8.0314	7.6	8.2316
7.6533	8.0559	6.5198	8.028	8.3924	6.5365	6.7351	7.6669	7.7773	7.9849	7.3512	8.3349	7.7222	7.9961	8.1763	7.709	7.9663	8.3724	7.6108	7.7424	8.0075	8.0876	8.6249	7.8065	7.9469	7.2747	8.0969	7.2094	8.8965	7.7069	8.1884	7.4616	7.1235	7.3949	7.0876	7.8116	7.5184	8.6067	8.0086	7.3557	7.6124	8.1667	7.8614	7.698	7.9592	7.862	7.0925	8.3455	7.969	6.66
6.6661	8.6657	7.5043	7.1914	7.2584	8.1675	7.0575	7.4459	7.368	7.9208	8.5261	6.4655	7.9433	8.5073	8.0606	8.2324	7.4782	8.5171	8.2261	8.0822	6.8057	7.2637	8.1531	8.3137	6.9047	8.0422	8.5335	7.8222	6.1702	8.2437	6.7565	7.8806	7.1888	8.1129	8.2331	8.0641	8.6388	7.1163	8.3812	7.6457	8.2131	8.3702	7.2671	7.9004	8.3929	7.5578	7.7294	6.4357	7.8912	7.8594
7.5673	7.6214	7.2963	7.9543	8.6227	7.779	7.0063	8.809	8.2241	7.4147	8.0496	7.7792	7.8045	9.0841	8.1806	8.9643	7.2853	8.0818	8.0947	8.8824	8.0575	8.0582	7.7822	8.1686	7.7224	7.3425	7.801	8.2943	8.0949	8.0488	7.8659	7.479	7.9251	7.6739	7.4212	7.4837	7.4871	7.3241	7.8608	8.5906	7.6106	6.7804	7.6749	8.0865	7.3476	7.6027	6.7522	8.1973	8.1341	7.5818
6.9322	8.3759	8.2965	7.3375	7.6902	7.0735	7.511	7.0308	7.3704	8.1098	8.1641	8.0322	8.3512	7.2104	8.1957	8.1104	8.3645	8.1316	7.0508	8.1375	8.6612	7.7851	7.98	7.9925	7.0792	8.791	7.7773	7.5588	8.4361	8.5129	6.8804	7.4822	7.5604	6.452	7.1125	7.7741	7.5073	7.2053	6.9445	7.468	7.7	7.9659	7.4902	7.8329	8.8212	7.1353	7.9292	7.8375	8.4206	7.3194
6.9922	8.0212	6.8308	7.8549	7.1731	7.6429	7.9529	8.7288	7.5222	8.2329	7.4573	7.632	8.4549	7.5731	8.5422	7.7912	7.7657	7.6784	9.4043	7.8437	8.4008	8.4643	7.9825	8.0153	8.1108	7.1841	8.4886	7.369	8.1912	8.2865	7.4873	6.7588	7.1757	7.7769	7.8508	6.8845	7.1471	7.6259	7.6404	8.2018	7.158	7.949	7.9082	7.3912	7.239	8.1375	6.8373	7.9729	8.4476	6.962
6.9661	7.3484	7.4347	7.5696	7.7747	7.2704	7.8763	7.5969	8.371	7.8853	8.849	7.9027	7.7835	7.8329	8.5225	8.6702	8.0112	7.5706	8.229	7.3202	8.0771	7.672	8.282	8.0225	8.1196	7.9994	7.1973	8.7816	7.6771	7.6486	8.0725	7.3471	8.1437	7.4978	8.0349	7.3784	6.9684	7.4375	7.1057	7.451	7.7892	7.4084	6.912	8.4292	7.9427	8.0902	7.4137	8.7308	8.1104	8.2016
7.7686	7.7884	8.3422	7.2596	8.1043	6.829	8.561	7.5782	7.8684	8.3814	8.0202	7.76	8.1902	7.6486	8.4494	8.8857	7.3716	7.542	8.4139	8.4637	8.6378	8.6759	7.8963	7.888	8.3676	8.2967	7.3118	8.1837	7.8371	8.2976	8.2384	8.5416	7.879	7.2773	7.0406	8.3682	8.0475	7.1037	8.2545	7.2412	8.1306	7.3233	7.8906	7.5275	7.7741	8.0184	7.4922	7.8678	7.3461	7.0845
7.852	6.5245	7.5631	7.6292	7.509	7.3031	7.6841	8.7051	7.85	8.2733	7.4686	7.9757	7.9365	7.9841	7.5106	7.6861	8.0743	7.891	8.5447	7.7325	8.771	7.1043	8.2122	8.8973	8.2951	7.0984	8.1816	8.2731	8.261	7.5214	8.1771	7.521	7.4982	8.3059	7.5331	8.1935	7.0318	7.5825	7.5035	7.2451	7.3376	7.4571	7.7406	8.1824	7.3592	8.2743	8.1786	8.6114	8.3284	8.4063
7.9129	8.1376	7.6206	7.4673	7.4231	6.8945	8.1688	8.2447	8.4467	7.2584	8.2463	7.3108	7.6788	8.0792	7.3939	8.3696	7.8516	8.3129	7.5978	8.471	7.2916	8.0396	8.9682	7.7376	7.15	7.9496	8.1853	8.5867	7.8345	8.161	8.0778	6.9773	8.0727	7.9433	7.8457	7.7196	8.0041	6.7014	7.5861	7.4502	7.7327	7.1	8.9143	7.3849	7.4014	7.6327	6.9745	8.4663	7.429	7.8055
7.7871	6.9912	7.7167	6.8557	7.86	7.1847	7.8712	7.7284	7.2865	7.9541	7.5337	7.6476	8.2639	7.7004	7.4547	9.0112	8.3912	8.1137	8.2716	8.6963	7.9904	7.2092	8.4784	8.4543	7.9537	8.3659	7.318	8.0024	7.6614	7.122	7.9594	7.3627	7.9149	7.0259	7.3375	7.9031	8.4971	8.4675	6.962	7.4545	7.7798	7.7445	7.8016	7.3651	7.9404	7.7035	7.1455	7.4671	8.2192	8.0604
8.4351	7.1892	6.9524	7.5333	8.0671	7.6959	7.1869	7.5712	7.4496	7.3153	8.0553	7.4327	8.0518	8.0896	7.1973	9.0753	8.2616	7.05	7.8849	8.7367	8.1296	8.4771	8.5933	7.9759	8.7933	7.9608	8.308	6.9167	8.122	7.9225	8.0561	8.3937	7.7943	7.3725	7.3616	6.5714	8.3124	6.8861	8.4884	7.01	7.4994	6.8108	8.4508	7.6918	7.0825	7.2253	6.9504	7.7251	8.6333	7.0855
8.4731	8.0624	8.221	7.471	7.8827	6.9114	7.7096	7.2761	6.8588	7.9006	6.9631	7.5059	7.7967	7.4839	7.969	8.1902	8.4057	8.1592	7.4902	8.37	8.0339	7.3159	8.67	7.9247	7.4769	8.0329	7.9065	8.1024	7.7231	7.5953	7.0384	8.1816	7.3369	7.7859	7.3576	7.7861	7.7522	7.9831	8.0661	7.9431	7.4494	7.1484	8.2063	6.7533	7.4194	8.2818	7.2124	7.6092	8.5355	8.4508
7.7796	8.6363	7.9622	8.1414	8.4869	7.5214	7.162	8.6692	7.58	8.5271	7.8355	6.9788	7.5073	7.2559	7.3612	8.5722	7.9686	8.3671	8.64	7.6476	7.7592	8.6002	7.9427	7.3073	7.6133	7.9433	8.6149	7.6261	7.9204	7.6271	7.5165	7.929	8.6112	8.0471	7.69	6.7225	7.5967	7.4059	6.7471	7.668	6.9998	7.4835	8.1955	7.3808	7.9894	7.128	7.0359	7.8122	7.1529	6.8204
8.5482	8.3865	7.0908	7.5349	7.899	8.9541	7.9759	7.0382	7.6327	8.7288	7.2731	7.3431	7.1484	7.4837	8.6696	7.4343	8.5663	7.4573	8.09	7.2947	8.0167	7.4602	8.6369	8.5716	8.6275	7.5086	7.7596	8.3471	8.5937	7.9535	7.3112	7.5184	7.289	8.2586	7.221	7.8535	7.711	7.1198	7.2202	7.7147	7.5269	7.0767	6.6537	8.1853	7.5782	7.7214	7.4	6.1824	7.7857	7.4816
8.0802	8.2647	7.588	8.6459	7.6292	8.2094	7.562	8.6053	7.6194	8.5082	7.8235	7.8529	7.3912	7.408	7.0973	7.9396	7.6849	8.2796	7.2363	8.0251	7.6076	8.3829	7.2618	7.8924	6.589	8.2675	7.7808	7.1471	7.8975	7.9741	8.7208	8.0596	7.8151	7.0749	7.9865	7.9229	7.5322	7.9443	7.9043	7.6704	7.2833	6.8567	7.2824	7.8969	7.4512	7.3588	6.8625	7.9276	7.2686	7.2543
7.4951	7.4867	8.7931	8.6859	8.4304	7.742	7.8937	8.8473	7.6165	7.4884	7.5131	7.4365	7.4524	8.3302	6.2225	7.4033	8.4465	7.798	7.442	8.7243	8.4192	7.7629	8.4314	7.6653	7.8398	7.4212	8.4463	8.3151	8.5063	8.5661	7.1624	7.5404	7.6225	8.0598	7.6384	7.2829	8.0245	8.0706	7.5188	7.2937	7.7602	7.3551	7.1582	6.918	7.6004	6.9335	7.5292	7.0059	7.5802	7.3582
8.2218	8.0861	7.6251	8.5675	7.2433	8.2912	8.4573	7.9157	7.761	7.9263	7.7206	7.7775	7.9037	7.0757	7.4225	7.1843	8.258	8.0196	8.3967	7.4794	8.122	7.1753	7.9341	7.7075	7.7975	7.491	8.4163	8.5202	7.3569	7.7816	7.9445	8.1329	7.4727	8.9251	7.4867	7.6437	7.9394	7.1775	8.0582	7.4727	6.4145	7.9055	7.7645	7.3843	7.9204	6.2622	7.7729	6.782	7.3608	6.9455
8.1086	9.1733	7.5508	7.8822	8.6965	8.7892	6.9306	7.0578	7.6506	6.8378	8.6573	6.832	7.6473	7.4951	8.3402	7.2898	7.8853	8.1329	7.8763	8.4022	7.6239	8.0812	7.9098	8.1253	7.6351	8.0163	8.1671	7.8443	7.418	8.0153	8.3863	8.4041	7.6555	7.2712	7.5078	8.0451	7.2108	7.2247	7.7414	7.7276	8.0794	6.9951	7.4298	7.3731	6.612	7.019	6.6861	6.6637	7.432	7.0845
7.9469	8.2551	7.9667	8.7457	7.9284	7.7586	7.3886	9.098	7.7463	8.8486	7.9447	8.0433	7.4714	8.7147	7.6896	7.9437	7.4886	7.8876	7.8147	8.3498	8.2298	8.3649	7.9969	8.2027	6.9563	8.4418	7.1341	7.3959	7.9498	7.5353	8.5343	7.3529	8.0337	7.8022	7.7976	7.4947	6.6137	7.9688	7.132	7.2663	6.95	7.0637	7.3233	7.7594	7.0912	7.7286	6.9386	8.6261	6.8349	8.2247
8.359	8.1792	7.448	8.352	7.2343	8.4163	8.0057	8.6265	6.7994	7.2667	7.3278	8.0975	7.7618	7.4904	7.7422	7.491	8.4398	7.2706	8.1002	7.18	7.6645	8.4151	8.1349	7.43	7.9839	7.3376	8.1047	7.1535	6.8465	7.73	7.3096	7.95	8.0767	8.0967	7.2773	7.7414	8.5208	7.0147	7.17	7.8878	7.3665	6.8569	7.5131	7.3661	7.2482	6.5045	7.4541	7.5735	7.35	7.219
7.8973	6.4373	8.3469	8.2504	8.3124	7.9294	7.7047	8.2875	7.3984	8.4149	7.7867	6.9847	8.0127	7.8018	7.3355	7.4992	7.451	7.8378	7.7647	8.5453	7.629	7.7271	7.4251	8.2975	8.3575	8.1933	7.9198	7.0847	8.6653	6.6765	7.7971	7.6506	7.1588	7.9386	8.9706	7.3463	7.2508	7.9912	8.3971	7.9218	6.9529	7.2788	7.8894	6.7924	6.8839	7.7833	7.5216	6.5022	7.9022	7.3349
8.1778	8.5204	7.4749	7.7906	7.9451	8.5327	7.8908	7.4939	6.8271	7.6151	7.8763	7.0257	7.4567	7.151	7.9284	7.7022	7.9753	7.1486	7.9561	7.8843	6.2702	7.8125	7.7506	8.4053	7.402	9.3625	6.2986	7.9514	7.5949	8.3365	7.3473	8.1053	7.7406	8.9463	7.1341	7.8775	8.5004	7.0749	6.9253	8.7173	7.5649	8.1561	7.4261	7.3512	7.4488	7.9445	7.5139	6.6433	7.4796	7.6714
8.6006	8.0422	8.8618	7.7884	8.4014	7.7065	8.2978	8.712	8.6367	7.2745	7.7865	7.4586	7.8884	7.7347	7.1063	7.8188	7.8243	6.9078	6.8361	7.742	7.6294	7.8455	8.6839	6.7833	8.3292	7.192	7.47	8.0955	7.7233	7.5322	7.908	8.5151	7.3006	8.4647	7.4067	7.1565	7.7431	7.7839	7.3306	7.331	7.3896	7.342	8.4661	7.7018	7.849	7.7471	6.7275	7.8953	7.1271	7.7529
7.568	8.2308	6.9208	8.1706	8.8582	9.3645	7.382	8.2233	8.1414	7.5286	6.9369	8.5788	7.4859	8.9816	7.1902	8.6249	7.3161	7.9494	7.3431	8.4498	7.7722	7.4586	8.0696	7.3543	7.4525	8.0031	7.2502	7.2629	7.9937	7.0924	7.9025	6.9329	7.7659	7.859	7.3312	8.8447	7.3935	8.3537	8.5792	6.6769	8.5322	8.1473	7.4869	7.7669	8.4455	7.0929	7.32	7.7529	8.0704	7.4898
8.5061	7.8292	8.2867	8.3127	8.6092	8.3649	7.7267	8.4837	8.1971	7.5498	8.4384	8.0176	8.0816	7.6124	7.9902	6.9737	7.4467	7.3998	7.889	7.151	6.7845	7.6957	7.1178	7.5784	8.3222	7.7424	7.2524	7.5173	7.968	7.1565	8.5484	7.9084	7.8563	7.3425	8.4675	8.2514	6.7498	9.0008	7.4951	8.4716	7.1139	7.6978	7.3365	7.3682	7.6098	7.2857	7.5188	8.512	7.2975	8.0469
8.1239	8.5502	7.7602	8.5459	7.4655	8.0975	8.2433	7.7596	7.7229	8.1682	7.458	7.5194	7.659	7.2639	7.8027	6.979	7.9053	7.3202	7.5478	7.57	8.1706	7.9386	8.3806	7.3773	8.0375	7.5518	7.6596	7.529	7.1512	7.5612	7.822	6.8282	7.9776	7.0727	8.3286	7.9198	7.4792	7.8641	6.3498	8.5718	8.3124	6.8543	7.9039	7.2729	8.5796	7.241	7.1384	7.4024	7.542	7.4206
8.3661	7.7422	8.5722	7.9206	8.6696	8.6778	7.4008	7.619	8.4488	7.1437	8.1714	7.2424	7.9392	7.87	6.9865	8.0849	6.7951	7.2531	7.1425	6.9806	7.7702	8.0996	7.8471	8.0302	7.8718	7.8073	7.4888	7.839	7.0824	6.8969	8.52	8.2545	7.9769	7.9863	8.4404	7.5898	7.1216	7.211	7.8722	9.369	7.1133	8.3029	6.6039	8.0682	7.84	7.2502	7.6765	7.3043	7.5084	7.1875
8.731	7.9865	8.6567	8.8539	7.4694	8.0212	6.8894	8.0588	8.2508	7.5571	7.0829	7.3373	7.4061	7.319	7.0498	7.1439	8.011	7.2896	6.5653	7.6308	7.0759	7.1059	7.8208	6.8604	7.8729	7.6275	7.0365	7.0751	7.7104	8.1016	7.178	8.0592	8.1482	7.5545	8.1498	7.6018	8.3845	7.9761	7.3018	8.1361	7.7059	7.262	6.4216	7.5106	8.1637	7.3706	7.9131	7.578	8.1425	7.6684
8.5824	8.4347	7.5137	7.7994	8.6229	7.1233	8.3984	7.9869	7.4847	7.9492	6.7943	7.1325	8.1498	8.3218	7.4067	7.6849	7.2988	7.8922	7.3473	6.9363	7.2739	7.8669	7.3624	7.6547	8.4896	7.1376	8.2988	6.9	7.76	6.6149	7.2078	7.8247	7.538	8.0061	7.7629	9.1092	6.3943	8.1245	8.3984	8.5249	7.8927	8.0718	7.2259	7.6269	8.0906	7.7661	8.34	7.2273	8.0918	7.7445
8.8651	7.7473	8.0918	7.8882	8.9373	8.1096	8.67	7.9633	7.122	7.1116	8.7733	7.8771	7.4039	7.7812	6.958	7.5698	7.641	6.6116	7.7265	7.4341	6.9776	6.8804	7.9814	7.249	7.3102	8.459	6.5431	7.66	8.2951	6.5704	7.8094	7.2288	7.1445	8.0255	6.9565	7.4114	8.2647	7.8855	7.2251	7.5571	8.1453	7.7676	7.691	7.9837	8.2827	7.9743	7.9761	7.3182	8.499	7.6649
7.2694	8.1312	7.6104	8.1645	8.362	7.3604	7.9512	8.4916	7.8022	7.8908	7.0165	7.2763	7.6586	7.4878	8.4318	7.101	7.7482	7.6471	7.0545	6.7639	7.7749	7.499	7.9331	7.711	7.6065	7.1027	7.2314	6.9841	7.3269	7.5306	7.6727	7.5331	6.729	7.6722	7.1337	7.9002	7.6129	6.1069	8.3327	8.2812	7.4304	7.2839	8.35	7.6631	7.7108	7.9951	8.2067	8.5396	7.4927	7.8712
7.6602	7.828	8.0106	8.2325	8.2171	7.712	9.0008	7.3749	7.2276	8.621	7.5965	8.1371	7.8225	7.4025	7.7741	7.2539	7.4484	7.0965	7.1325	7.8261	7.3802	7.3478	8.4	7.4218	7.6271	7.609	7.3031	7.1816	6.6827	7.4033	7.2876	7.8761	6.8139	7.3643	7.8375	7.0847	7.5375	6.7576	8.4186	7.3363	7.6149	8.2873	6.7018	7.83	7.1006	8.3065	7.4551	7.4645	8.332	6.9925
8.6353	8.0325	9.0967	7.4467	8.3396	7.3751	8.5737	6.8553	7.3831	8.3894	8.3969	7.7567	7.9949	8.29	8.1306	7.1608	8.0404	7.6918	7.7531	7.8014	8.159	7.6084	7.2814	7.6565	7.7212	8.0549	7.0382	7.6671	7.538	7.252	7.4137	7.4169	8.1076	7.8622	7.9569	7.7629	7.4355	8.7876	6.5355	7.418	7.0549	7.1216	7.479	7.8114	7.4659	7.3288	7.2451	7.4882	7.3841	8.0853
7.4694	8.3659	7.3239	7.9671	8.5047	8.711	7.3035	8.3976	8.5535	7.6912	7.3196	8.2592	7.2727	7.1216	8.2896	7.9086	7.01	7.5386	7.3402	8.4712	7.2631	8.6422	7.2978	8.3763	7.4596	7.4018	8.1186	8.0082	6.5175	8.0843	7.8945	8.0096	8.1622	7.4	7.1814	8.0929	7.9694	7.3345	7.7435	7.3573	7.3939	7.1496	6.8882	7.9678	6.8039	7.2527	7.4902	8.3157	7.3545	8.0388
8.3461	8.0104	8.2222	7.8718	7.6045	8.298	7.4896	7.9161	8.2216	7.1386	7.4759	7.8771	8.1459	7.6214	7.2408	7.7257	6.8947	7.9559	8.43	6.8835	7.6245	7.358	7.8606	7.9271	7.3263	7.8643	8.0212	7.5488	7.3053	7.8122	7.9065	8.3522	7.7275	7.6359	7.4235	7.5559	7.7237	7.3376	7.6149	7.2408	8.1898	6.9984	7.6855	6.8247	7.6531	6.959	7.6863	7.0241	8.4631	7.152
7.5127	7.9976	8.8722	7.7869	6.9316	8.0302	7.8033	7.3967	8.2553	6.7471	7.8963	8.1412	7.7227	7.6325	7.4865	8.3853	7.5584	7.4425	7.7102	7.8753	6.8786	7.2414	7.7008	7.0086	8.0249	7.2051	8.4559	7.4671	7.6496	7.8112	7.2178	7.6033	7.4533	7.5551	7.6775	8.2947	7.7606	7.9339	7.4531	7.29	7.959	7.9394	7.8002	7.8253	7.2912	8.1678	6.8704	7.5102	7.5404	8.3039
7.9267	8.7467	7.3329	8.8578	7.9475	7.1533	7.37	8.222	6.8861	8.9122	7.6794	7.7002	7.2676	8.0665	7.7249	8.3678	6.7355	7.6394	7.4796	7.8365	8.1743	7.2035	8.2435	6.8239	8.461	8.2573	7.4349	7.7684	8.358	7.1731	8.0818	7.5069	7.3812	7.7653	8.3227	7.6655	8.2196	7.4865	7.4451	7.4514	6.9765	8.2637	7.2241	7.0067	7.7894	7.8896	8.0312	8.5637	7.4939	6.8163
7.2445	8.8318	8.1606	8.0704	7.8514	9.0224	8.2327	7.2927	7.8669	7.2382	8.5506	8.2229	8.0996	7.6314	7.6653	7.0898	7.8776	7.0878	7.2737	8.1375	6.8169	8.3037	7.1318	7.0204	8.3729	6.3822	7.4896	8.1035	8.009	7.0284	7.4882	7.6775	7.5318	8.0302	8.2286	7.9859	7.358	7.7457	7.3353	8.2137	7.6892	7.192	6.6247	8.1435	6.6296	7.8463	7.5412	7.0292	8.7716	7.4635
8.1086	7.3122	8.0173	8.042	6.8116	8.8825	8.5071	7.0282	7.5584	7.7963	8.1012	8.6692	7.4288	7.8908	8.4061	7.5153	7.7351	7.7857	7.4925	7.7784	7.7424	8.3569	7.8255	7.8161	7.6116	6.968	7.7833	7.3643	7.6069	7.5994	7.7778	8.0631	7.538	8.2871	7.3971	8.7265	8.3649	7.5892	7.3492	7.6563	7.4578	8.1916	7.1357	7.1643	7.7222	6.8173	8.1214	7.9294	7.5786	7.3049
8.7104	8.361	7.3406	8.6384	7.5173	7.6025	7.6316	7.9222	8.2835	7.5931	7.7065	9.0682	7.4696	7.0892	7.7635	8.0414	8.6741	7.0604	7.8129	7.6612	7.8559	7.0335	7.0331	8.0435	7.2598	7.0245	7.9882	6.6727	7.2918	7.8573	6.7755	7.2161	7.8625	7.6925	7.6282	8.1171	6.9535	9.1025	7.4029	7.5498	8.171	8.1975	7.1153	7.2671	7.659	7.479	8.5757	6.7839	7.1112	7.4473
8.5341	8.5708	8.319	7.7082	8.2849	7.1296	7.9341	7.8739	7.6041	8.0457	6.8596	8.2157	8.4243	6.9657	7.8818	8.0904	8.4784	8.008	8.051	8.3104	7.6759	8.0455	7.6369	7.3967	7.3706	7.4865	8.1304	7.062	7.5782	7.1784	8.378	7.5563	7.6096	8.6098	7.7047	8.1314	7.7582	7.4369	7.4182	7.5106	8.191	7.2243	8.9992	7.2506	8.1761	7.7594	7.3241	7.8186	7.8875	7.2943
8.1067	7.9933	8.6078	8.3106	7.9045	8.2218	8.2684	7.9269	7.1045	7.8924	8.4445	7.4161	7.761	7.15	8.2988	7.2663	7.2071	7.6149	8.2006	7.1749	8.0696	8.4629	7.73	6.8927	8.4741	8.5284	7.9808	7.7969	7.7039	7.1276	7.391	8.1676	7.8578	7.5733	7.2257	7.4227	7.4931	7.5182	7.6871	8.3157	7.521	8.3996	7.5061	7.4069	7.3324	8.2078	7.5347	6.7229	7.4816	8.0371
7.0904	8.8318	7.4306	7.5616	7.9084	7.7559	7.7729	8.4424	8.1525	8.3618	7.5453	7.3882	8.0745	7.1555	7.3622	7.3006	7.6688	8.491	6.48	7.7353	7.6598	8.5763	7.3525	7.2925	8.3704	6.9598	7.9706	7.4176	8.4004	7.9216	7.7992	8.0529	8.0927	8.2525	7.3178	8.2363	7.7249	6.9922	7.6502	7.641	8.0253	7.259	9.1706	8.1808	7.7382	8.6529	8.961	7.2524	7.9592	8.3082
7.16	8.0306	7.7457	7.5129	7.1602	7.5614	8.0331	8.2794	7.9998	7.7182	7.8014	7.8645	8.4912	6.9018	7.6596	7.7725	8.829	7.152	7.5849	7.6241	8.199	7.1847	8.0494	8.2486	7.4396	7.4443	7.7976	8.1524	7.1067	7.7249	7.4665	6.7141	7.5924	6.9373	7.3706	7.6843	7.1386	7.4024	7.9024	7.0382	7.9863	7.9849	6.7353	7.9045	7.9225	6.9339	8.1712	7.5994	8.0425	7.6475
7.5022	8.0957	7.4788	6.6863	8.3835	7.8622	8.1204	8.0876	7.5722	7.7073	8.181	7.542	8.002	6.9878	7.6824	7.6288	7.9841	7.4202	8.331	7.5288	7.7816	7.5169	8.7814	6.8843	7.9551	8.7688	8.1178	7.4669	8.0949	8.1476	8.141	6.7402	8.0963	7.5857	7.5176	8.2051	7.7506	7.2508	7.5092	7.3635	7.0931	7.6257	8.4775	7.2653	7.1725	7.4045	7.9725	8.7659	7.6973	7.8682
7.6186	8.5925	7.529	8.5602	7.3735	8.4553	6.1541	8.1235	8.6296	7.3759	8.3984	7.3531	7.1347	7.2739	6.6033	8.3439	7.4031	7.5667	7.8539	8.3124	7.4575	7.6471	8.019	7.612	8.311	7.338	7.8853	7.0224	8.68	7.2157	8.3508	8.0518	7.4375	7.5851	7.9835	7.73	6.4	8.9445	7.6751	7.6696	7.232	7.6337	8.0335	7.6804	7.3951	8.3622	7.9471	7.2647	7.8298	8.0392
7.218	6.9678	8.6814	7.8584	7.6322	8.179	8.762	6.8539	8.1027	7.038	9.1816	7.3204	7.9631	6.7098	6.9543	7.6965	7.3161	8.6159	7.7035	7.3092	7.8467	8.6216	7.3751	8.0247	7.3212	7.4112	8.1265	7.2845	6.7837	7.8733	8.608	7.0098	8.9743	7.2302	6.9416	7.9594	7.8373	8.1355	6.9651	7.5449	8.0241	8.0318	7.4539	7.0953	7.9818	7.4353	7.8398	7.5718	7.9494	7.9451
6.4514	8.2324	8.0049	7.6827	7.4043	8.8965	7.2129	7.7216	7.0465	7.5527	8.7855	6.7394	7.8925	8.2118	7.9124	7.0684	7.9157	6.7486	7.7751	8.0859	7.1339	7.9239	6.9202	8.0598	6.7088	7.5045	7.4802	8.6067	7.6361	6.8682	8.0014	7.4055	7.6116	7.0224	6.6865	7.4745	7.9667	8.2524	7.3314	8.1735	7.3994	7.6847	7.9569	6.8876	8.8608	7.2871	8.3439	7.7847	8.0114	7.8482
7.2414	7.1086	7.4643	7.6908	7.5269	7.7139	8.0637	7.9963	7.9802	8.0867	7.248	7.6686	7.6814	8.0433	7.77	7.59	7.668	7.5845	7.6963	7.6955	7.9896	8.3286	7.7769	6.4214	7.9473	7.5843	8.3441	6.7567	7.9031	6.8016	8.2227	6.7771	8.4816	6.829	7.6157	7.9367	7.7514	7.5496	7.8976	7.07	7.4602	7.0996	7.5127	8.3547	8.0892	7.4943	7.9139	8.3047	7.1175	8.0214
7.2439	8.3488	7.5218	7.7167	6.4925	8.5124	7.4331	7.669	7.2431	6.699	7.8278	7.8037	8.0304	8.1525	7.8257	7.4729	7.7512	7.5437	7.4082	7.3582	7.3759	7.7159	7.659	7.4559	7.3584	7	8.2237	7.769	7.7645	7.2692	6.968	8.3529	7.492	7.2624	8.021	7.5388	7.6304	7.7067	7.2402	8.6912	7.3929	7.6347	7.1712	7.5227	7.4637	7.928	7.1224	7.6102	7.8139	7.208
8.0075	7.7337	7.4892	7.7688	8.2586	8.9194	7.1916	7.0729	8.1527	7.6347	8.2561	7.2875	8.2049	7.6137	8.1959	7.64	8.149	7.9945	6.7882	7.5741	7.6212	7.1647	7.9949	8.2331	7.0404	7.4188	7.1	7.8563	7.7729	7.6771	7.4412	7.5296	6.6945	7.6582	7.4925	7.588	7.7429	7.6571	7.4025	8.3918	7.1794	7.3908	7.7835	7.9678	7.0606	8.0606	8.0965	6.898	7.9496	8.4363
7.8551	8.0482	7.6037	7.8994	7.5549	7.4437	8.2957	6.9727	8.0016	7.6975	8.1888	7.8861	8.518	7.3461	7.132	6.938	7.1547	8.0673	7.3831	7.7088	7.518	7.5296	7.2153	7.0224	7.4008	7.2845	7.2545	7.4449	7.1059	7.7498	7.5459	7.0335	7.5686	7.9718	7.1678	7.3296	7.242	7.6896	7.5918	7.2575	8.041	7.2625	7.0876	7.3429	7.2502	6.8265	8.6253	7.5788	7.2751	7.46
7.8647	8.648	7.6808	8.788	7.9051	8.4861	7.3988	7.5322	8.0682	7.4467	7.3245	8.3139	7.5408	7.4984	7.19	7.6647	8.0722	7.8606	8.3959	7.5782	7.602	7.4543	7.061	7.0755	7.2598	8	7.3931	6.9582	7.7863	6.9235	7.72	7.102	7.9616	7.8102	7.8388	8.3829	7.3047	8.1763	7.3575	7.3402	7.9506	7.5655	7.2731	7.422	8.4537	7.9722	8.1708	7.8563	8.218	7.7184
7.6043	7.7084	7.9749	6.8747	7.2924	7.7045	8.0418	7.6496	7.9327	7.1776	8.4341	6.9659	7.8235	7.0851	8.5182	7.9867	7.4339	7.3612	7.7414	7.3702	6.7029	7.4214	7.0029	8.2959	6.8357	7.5971	6.2192	7.7761	7.5078	7.7951	6.4206	7.5025	7.0794	7.8918	7.0549	7.048	7.5535	7.4812	7.1533	8.2567	8.1763	7.3069	7.9857	7.2561	7.0178	8.5763	7.2118	7.8263	8.5669	8.4555
7.6712	8.1694	7.5467	7.6971	8.2627	7.6592	9.2257	7.6939	8.0927	7.441	7.5755	7.258	8.2608	7.018	8.3535	7.2455	7.9247	7.8969	7.5582	7.4394	7.8229	7.4614	7.1345	6.8543	7.5818	8.4857	7.7776	7.7255	7.3055	7.6673	7.212	7.3824	8.5478	7.5898	7.6967	7.7335	8.198	7.3267	8.9304	7.6163	7.7829	7.4502	7.6124	7.7957	7.7586	8.6822	7.7427	7.8912	7.9482	8.0598
7.5433	8.328	7.7767	8.1127	6.9859	7.9667	7.3424	7.3824	7.8292	7.868	8.3712	6.8614	8.5569	8.1202	8.5888	7.3196	7.7449	7.0578	7.7916	7.4275	7.4341	7.0196	8.6794	6.8492	8.3208	7.4112	7.1212	7.112	7.261	7.3808	7.5482	6.7612	7.8139	8.5522	6.9963	7.7494	7.1963	8.1941	6.912	8.1376	7.1982	7.1367	6.6737	7.5967	7.8606	7.3727	8.029	7.4225	7.6843	8.3861
7.9839	8.0773	8.5012	7.8604	8.4051	7.0292	7.4537	7.9653	8.159	8.2298	6.7404	8.0339	7.4502	8.4139	6.8092	7.9976	7.8435	8.2445	7.5557	7.4476	8.441	7.7476	8.0945	7.6929	7.4251	8.1435	7.5557	7.8645	8.1806	7.2376	6.5675	8.7825	7.1622	7.8565	8.3657	8.6971	7.4735	7.622	7.5527	8.0322	7.4669	8.1116	7.4361	7.6953	6.9857	8.4033	7.9784	7.9216	7.98	7.8414
7.5745	8.2308	7.9931	8.2398	7.4565	8.2994	7.8373	8.4537	7.7061	7.6353	7.882	8.3078	6.6353	7.4916	7.702	7.5706	8.0939	7.5863	7.9053	7.6775	7.3433	7.1092	8.8273	7.8463	7.5916	7.1594	7.2945	8.111	7.4104	6.9275	7.3739	8.159	7.5718	8.1159	8.4676	7.479	7.4612	7.5859	7.2998	7.4057	8.6649	7.58	7.8108	7.5994	7.1027	7.1551	8.2663	7.3355	7.9931	7.608
6.7565	7.9076	7.55	7.432	7.1894	8.1025	6.522	8.0108	6.5755	8.2412	7.1031	6.8569	8.5033	7.5482	8.2955	8.3661	7.5118	7.5745	8.111	8.1318	7.7859	7.4212	7.0414	7.8549	7.3955	7.2306	7.1202	7.1404	7.5788	7.4882	7.1316	7.7808	8.3161	8.1308	7.8131	7.6575	8.5269	7.7551	7.5925	8.1465	7.3178	9.0133	7.6024	8.1502	8.001	7.6071	8.0986	7.1341	8.0943	7.7598
7.5316	8.2375	7.3924	8.1296	7.6747	7.4571	7.8796	8.0571	7.3482	7.6786	7.5335	8.0518	7.731	7.421	7.4096	7.5167	7.7657	6.9633	8.1733	7.7533	7.9027	8.1245	7.3641	7.3963	7.2645	7.5706	7.0161	8.3651	7.1547	7.9584	7.208	7.8192	7.3424	7.3616	7.8739	7.7337	7.4551	9.0455	7.5118	7.5876	7.368	8.1286	7.2686	7.8206	8.6937	8.6143	7.4235	7.872	7.9463	6.5953
7.9171	7.8882	7.4792	8.5143	8.0555	7.339	7.662	7.6429	7.3253	7.4802	7.848	7.8539	7.7055	6.9925	7.5249	6.648	8.2973	7.6773	7.3165	8.0002	7.6553	7.6378	8.0404	7.8437	7.8951	7.5216	7.0896	7.6745	7.8139	6.7239	8.4976	7.6953	7.5645	8.5367	7.7071	8.8069	7.6296	8.3035	8.0829	7.7459	7.0657	8.4878	8.0094	8.6484	8.5592	6.8659	7.8329	7.8453	7.4098	7.6398
7.3112	7.4649	7.0508	7.7027	7.6878	7.8045	7.2153	7.2455	7.2131	7.9094	7.8592	7.4427	7.1288	7.5659	6.9237	7.7367	7.4316	7.04	8.1612	7.4655	8.0512	6.8967	8.6669	7.5429	6.8463	7.4655	7.2414	8.2196	6.8282	7.218	7.6304	8.3049	7.4063	8.1404	8.0435	7.0492	7.9227	7.5029	7.6259	8.2108	7.3061	8.219	7.8902	8.2965	8.6504	7.7288	8.4022	7.1925	7.5365	8.2545
8.0733	8.0361	7.2288	7.0739	7.4076	6.8249	7.3031	7.1443	8.4982	6.4471	7.8139	6.7665	7.2994	8.1537	7.5053	8.1729	7.5463	7.0125	7.02	7.6378	7.3471	7.2786	8.1533	7.1016	8.2849	7.4635	7.7959	7.1673	6.8847	7.8529	7.5208	7.9706	8.6788	7.8051	7.5935	7.7545	7.291	7.4686	8.392	7.6263	8.4753	7.4045	9.0547	7.6639	6.9282	8.4688	8.3108	8.6173	7.7571	8.141
6.8525	7.7394	7.5965	7.022	7.6008	7.3224	7.7259	6.971	6.5531	7.4329	7.0492	7.4865	7.0018	7.6878	7.3451	7.7263	6.5984	8.4043	7.3218	8.1486	7.4006	8.0241	7.3088	7.8855	7.4829	7.3549	7.7547	7.609	7.8147	7.5414	7.7071	8.241	7.5924	7.7876	7.0947	7.8186	7.9459	7.4976	8.5794	7.5408	8.1467	7.3445	7.4286	7.5459	7.9131	7.8167	7.9106	7.9969	8.9186	8.0955
7.0139	8.8222	7.0825	7.6912	7.3857	7.6998	7.5673	6.0845	8.3524	7.6994	6.8502	7.5918	7.0376	7.4194	6.7618	7.6849	7.3459	7.412	8.061	7.0394	8.2531	7.8498	7.3527	8.0767	7.5771	8.0412	7.761	7.5973	7.3831	7.3492	8.0735	7.468	7.4704	7.8935	7.3488	6.9165	8.3855	7.448	7.7018	7.4459	8.6014	8.599	6.8127	7.9029	8.3745	8.8275	7.6371	7.8804	7.5086	8.1384
7.4788	7.9386	7.8263	6.5173	7.7331	7.4735	7.8384	6.9763	6.1467	7.1898	7.438	6.4569	6.9731	6.512	6.8757	8.7843	6.9229	7.8308	7.4314	7.9698	7.3396	7.5806	7.4935	8.3433	7.2418	8.3306	7.7776	7.458	8.4198	7.5741	7.0106	8.1253	7.6843	8.5861	7.708	8.62	8.2131	7.7367	8.1308	8.0404	8.4965	7.1492	7.8833	7.6306	8.1751	8.171	7.7224	9.0196	7.9708	7.8992
7.7618	7.7947	6.5202	7.8302	7.9196	6.8145	7.4194	7.3518	7.1557	7.3478	7.1027	6.3527	8.002	7.0078	7.3345	7.2049	7.9735	7.5731	7.9447	7.5933	8.1849	7.6014	7.5357	8.1243	7.0659	7.44	6.7002	7.6898	8.1973	7.7061	8.0106	7.5327	7.6694	9.0365	7.4737	7.9637	8.3404	8.2304	9.1784	7.9706	8.2571	8.6653	8.4302	7.3547	9.4025	7.9227	8.9131	8.3571	7.811	8.4702
7.539	7.7202	6.581	7.5155	7.0975	7.609	6.4506	7.6894	6.7943	7.1861	7.3141	6.6743	7.752	6.9731	6.6337	7.7692	6.7243	6.7002	8.3547	7.738	7.3684	8.3022	7.5941	7.7406	7.0878	6.9086	7.5222	8.7594	6.9173	7.3686	7.8884	6.8555	7.991	8.8508	7.7663	8.2447	8.3488	8.2808	7.9316	8.2845	7.2104	8.8782	8.1086	7.6945	7.4512	8.1588	7.6422	6.9222	9.2802	8.4008
6.9116	7.6663	6.7041	7.46	7.7494	8.3749	7.1767	8.1851	8.3667	7.0969	6.9657	8.2875	6.9971	7.0527	7.8733	6.7678	7.2857	7.6306	7.4376	7.9027	7.8978	7.0649	7.8471	5.7659	8.3182	8.0482	7.449	7.6876	7.3235	7.9396	8.2249	7.418	8.5702	8.4569	7.9357	7.949	7.6398	7.8933	9.0073	8.89	9.0725	7.7435	8.7131	8.9335	7.8582	8.6275	8.4878	9.5388	8.242	8.1067
8.3549	6.9851	8.4043	8.1116	6.2108	7.3004	7.5461	8.0669	6.7945	7.6747	7.4994	6.8608	7.5357	6.9092	7.4486	6.6669	6.7616	7.4267	6.3416	6.5671	7.3496	7.4351	7.9418	7.149	7.2902	6.9731	7.7939	7.5427	7.1418	7.7043	9.3731	7.0139	8.6633	7.642	8.6841	7.7425	8.6622	7.5947	8.6533	8.4657	8.851	8.5414	7.3545	8.52	7.9525	8.8088	8.0282	7.8367	8.559	8.1857
8.0059	6.3365	7.6555	8.0202	6.9155	7.9641	6.88	7.3233	7.8939	8.3245	7.4469	7.978	6.7259	7.1869	7.8529	7.1976	7.4282	7.2186	7.9571	7.4004	7.7367	7.8516	8.2369	8.0824	8.0175	7.3635	9.1673	7.7	8.3178	6.868	7.6094	8.1722	8.2835	8.3624	8.1043	8.4286	8.6269	7.8588	8.6808	8.7431	8.4186	7.728	8.7014	8.6522	8.599	8.1335	8.6353	8.2137	9.6453	8.7539
7.3392	7.1327	8.3702	7.4361	7.5384	7.1612	7.3451	6.7643	7.1161	7.9876	6.9882	6.958	7.3239	7.2888	7.5925	6.9971	8.2818	7.2143	7.5835	7.7092	8.202	7.71	7.7396	7.731	7.8473	8.46	7.4641	8.1057	7.3478	7.6102	8.0227	6.9298	8.7106	7.0031	8.1053	8.1753	8.5059	8.039	8.551	7.8745	8.5949	9.2012	7.3061	7.7333	8.9867	8.9947	7.5284	9.1573	9.2004	8.5351
7.9508	7.3845	8.1478	7.348	6.9651	7.6606	7.8041	7.7067	7.9575	8.072	7.2076	7.5024	8.0565	8.1325	6.1773	8.0361	8.0778	6.7504	7.099	8.4925	7.5006	6.8127	8.0855	8.5712	8.0839	7.4404	8.2633	8.2394	7.5518	7.432	7.6475	7.6171	9.2212	8.0947	8.6224	7.9702	8.3824	8.0141	8.3461	8.7635	7.9465	8.479	9.2612	9.2833	8.4006	7.9057	8.2637	8.3433	8.4243	8.341
8.1453	7.438	7.8192	7.4751	7.6584	8.9949	7.3494	7.3473	7.2788	7.6349	7.4659	8.2841	7.3616	6.668	7.6161	7.6473	7.5335	7.799	8.1145	8.1392	6.9871	8.1943	7.2531	8.5992	7.0455	7.9394	8.0692	7.6527	7.2967	8.2459	7.9694	8.5125	7.0618	8.1798	8.0529	7.4143	8.7053	8.1447	8.2147	8.6494	8.308	8.8253	7.8743	7.8976	8.7859	7.7292	7.8116	8.7416	9.2708	7.5269
7.4643	7.0329	8.1594	7.4025	7.3824	7.1137	7.8112	7.2884	8.0665	8.2525	7.9733	7.1429	7.9647	7.4182	7.691	6.5904	8.7588	7.7182	7.2716	8.1761	7.1259	8.1424	7.2771	7.6265	8.0563	9.128	8.081	7.4875	7.8682	8.2204	7.6602	7.7386	8.1153	8.8096	7.8569	9.628	7.5314	8.519	8.1929	8.0127	8.4659	8.4114	7.6576	8.3906	8.862	8.7278	8.6263	9.0724	8.0045	9.3845
6.8092	7.4082	7.7988	7.422	6.6043	7.2978	7.8216	6.3786	8.0916	7.7298	7.1867	7.069	7.152	8.0884	7.3776	7.2818	7.6016	7.3231	6.7692	7.6822	7.4231	7.9418	8.3296	7.4455	8.7714	8.1845	7.4147	8.3882	8.1376	8.8731	7.4778	7.5737	7.8622	8.2841	7.6384	8.5451	7.9796	8.1341	7.9688	8.801	8.6896	8.9896	8.3071	9.3202	8.6212	8.4729	8.2031	9.1549	9.0565	9.1882
8.3798	7.3708	7.1922	7.3667	7.3165	6.5651	7.9845	6.9902	7.7496	7.6835	6.6588	7.8904	7.7369	7.8616	7.6627	7.3557	7.9533	7.9075	7.7796	7.2749	7.53	8.792	7.9151	7.4437	7.6747	8.4875	7.0373	8.638	7.3298	7.9114	8.552	7.6365	8.6951	7.9688	9.0567	8.0329	8.0827	8.4192	8.4037	9.1427	8.1943	8.3684	7.8218	8.4594	8.6676	8.9112	8.7094	8.8516	8.1373	8.7692
7.1112	8.1888	6.8865	7.9249	7.2114	8.3294	7.04	6.5916	8.6696	6.8029	7.3696	7.5869	8.1886	6.77	8.0755	7.549	7.4661	7.8073	6.7292	8.8345	8.0769	7.2324	7.0402	8.789	7.8063	7.9324	8.0941	7.6359	7.6106	7.4863	8.2061	8.1325	7.542	9.359	7.7853	8.9475	8.9263	8.2333	8.9945	8.1645	7.9976	7.6208	8.0249	8.0151	7.9841	8.1376	8.1735	8.7835	8.9831	8.4747
8.008	7.0443	7.662	7.3818	7.582	8.7318	7.5633	7.9931	8.6931	7.1394	8.4147	7.1961	8.9275	8.3457	7.2631	7.838	7.329	8.0473	7.4408	8.4471	7.6931	7.0649	8.5143	7.2669	7.4945	7.9657	8.4347	7.8849	7.6529	7.8304	8.2335	7.5386	8.5325	8.4255	8.5567	7.9267	8.8196	8.1922	8.7512	8.5555	8.5467	7.4424	8.5747	7.9802	8.9525	8.2924	9.1624	8.7524	9.0476	8.1149
7.0263	8.5645	6.7939	7.3424	8.1453	7.3386	8.3384	8.1669	7.5763	7.5365	7.1361	8.0292	7.8669	6.9688	7.881	8.718	7.3922	8.2427	8.331	7.7492	8.1353	8.0349	7.7178	7.6276	8.36	7.6012	8.5963	8.7196	7.6743	7.1384	8.298	8.4384	9.8333	8.2916	7.8818	9.2553	7.9161	8.6324	8.68	8.5422	8.6816	8.1924	8.028	8.8276	9.6012	7.4898	8.5937	8.1245	9.2616	8.6563
8.0969	6.5814	7.6537	8.5386	7.3247	7.3982	8.041	7.6292	7.5551	8.1025	8.3641	8.3565	8.2522	7.8284	8.0431	7.549	7.9582	8.2522	7.3416	8.089	8.8265	8.2951	8.0551	7.2588	7.9651	8.1055	9.588	7.792	7.7139	8.2416	8.431	7.8306	9.4392	8.2235	9.1094	8.9647	8.6502	8.2076	8.6355	9.3088	7.9525	9.8739	8.2235	8.8445	8.3978	8.2522	9.2245	8.081	8.4682	8.8704
8.7276	6.9243	7.2743	8.0692	7.722	7.9808	7.7133	7.7069	7.8884	7.3514	7.1896	7.1173	7.1167	7.9614	7.588	8.8284	7.4673	7.338	8.7265	8.3039	7.6141	8.1563	8.1918	7.5933	7.6424	7.5304	8.6245	7.152	8.0761	7.5473	8.1592	8.6188	9.2847	7.9159	9.2147	8.0976	9.1725	7.7822	8.2431	9.7337	8.5949	8.8925	8.4606	8.8394	9.0508	7.6651	8.3071	8.5055	8.24	8.9141
8.669	7.4975	7.6329	7.7075	8.0327	6.8555	6.9104	7.8161	7.3929	8.1575	7.8116	7.8486	7.5798	7.8063	7.7784	7.9178	8.1884	8.0541	7.9922	8.5949	8.128	8.6802	8.7924	7.4382	8.762	7.5898	8.1559	8.458	7.3529	8.2176	8.4124	8.6798	8.5635	7.7033	8.4502	7.3157	7.8902	9.3653	9.8225	8.3314	8.5327	8.4941	8.7816	8.7808	8.7298	9.2971	8.8137	8.682	8.8096	9.1231
7.4192	7.0376	6.9145	6.9169	7.7463	7.4108	7.2612	8.0539	6.4525	8.052	7.3418	7.6724	7.1122	7.9186	7.5635	7.8267	8.1682	7.7198	8.3967	8.3033	7.2659	7.7025	7.4192	8.5669	8.4206	7.9959	8.4112	8.719	8.5043	7.7945	8.2355	9.141	8.7814	7.9633	8.6676	8.4661	8.2365	8.0059	8.7329	8.1637	8.7224	9.0182	8.2716	9.3478	8.809	9.0331	8.521	8.9859	8.2939	9.0106
7.7431	7.4786	6.6063	6.5408	6.9843	6.5906	8.1916	7.959	7.0765	8.2673	8.1376	8.3524	7.8025	7.4729	7.9361	7.9686	7.2965	7.5861	7.6725	7.2145	8.1951	7.2839	8.0816	7.5639	8.1878	7.7637	8.999	7.7308	9.1986	8.77	9.1351	8.0471	8.9875	8.8686	8.2975	8.75	7.9024	8.5357	8.0229	9.161	9.3094	8.4139	8.7265	9.1937	9.1486	8.762	9.5288	8.151	9.1041	8.1573
7.1824	7.5663	8.3082	7.521	7.0404	7.6996	7.6982	7.2837	7.6108	7.2027	8.7918	6.6863	8.0504	7.7076	7.8041	7.1722	7.4496	7.2402	7.2663	8.7612	7.6355	8.0714	8.3984	7.8706	8.0618	7.671	8.1184	8.4029	8.3267	8.2114	8.2543	8.2643	8.1249	7.6386	8.6398	9.7782	8.1629	7.8016	8.6069	9.0565	9.3735	8.9796	9.6051	7.4855	9.6971	7.8422	9.1663	9.0061	9.5447	8.8237
8.4202	6.6159	8.8539	7.6608	7.551	7.0578	7.3547	8.0206	7.8659	6.881	7.7945	8.0114	6.9396	7.5822	7.4978	7.0559	8.7445	6.929	8.4816	7.7706	7.9049	8.0818	7.9739	8.5969	8.3337	7.342	9.1086	7.0657	8.0616	9.2969	8.3131	7.8292	8.1586	8.3233	8.9092	8.3757	8.8402	9.539	8.7106	8.5151	8.6075	8.8037	9.1982	8.8778	9.439	9.2378	9.1951	9.1125	8.3367	9.45
6.9163	7.2363	7.6557	7.3045	7.6049	7.172	7.2588	8.2757	7.5367	7.482	6.739	7.4773	7.8539	7.2139	7.3753	8.3508	8.0539	8.6486	7.3098	7.7788	7.8212	7.4892	7.8584	7.4422	7.6786	7.8602	8.3096	7.9561	9.0425	7.6935	8.3424	8.2239	7.9076	8.3965	7.8269	8.7629	8.7031	8.4496	8.2033	9.2653	8.581	8.9951	9.0833	9.0165	8.2225	8.8784	8.9888	9.0476	8.9508	8.7941
8.2008	6.449	7.4561	6.7057	8.1382	6.9459	7.0314	6.5967	8.3888	7.3543	7.6078	7.35	7.7373	7.8337	7.7367	7.4296	7.5167	8.8218	6.992	7.3584	7.8167	8.2445	7.5665	7.5014	8.7475	7.7486	7.5296	8.3169	7.7363	9.4527	8.3141	7.8894	9.0355	8.6963	8.5014	8.4757	8.7129	9.2365	8.7031	9.748	8.391	9.1576	9.0092	9.5561	9.0457	8.9933	8.8392	9.9014	8.3059	9.3865
7.0851	8.4463	7.1486	6.7178	7.7939	7.1153	7.7445	7.5602	7.36	7.0739	7.338	7.8494	7.0463	6.5529	7.9894	7.9406	7.6457	7.0094	8.2361	8.0471	7.3798	8.7294	8.0884	8.3508	8.9208	8.341	7.3384	8.2204	7.5922	8.3414	8.5769	8.8837	9.022	8.5029	8.7769	8.4025	9.1251	8.2818	8.0333	9.3316	8.5088	9.2382	9.4922	8.8076	8.982	9.4612	9.3771	9.7427	8.7359	9.7773
7.6745	6.7451	7.5986	7.6614	8.4629	8.1127	7.9014	8.2555	7.978	7.8086	7.3188	7.0027	7.8804	7.711	8.2033	8.4018	7.9859	8.0806	8.3218	7.5912	7.2649	8.4502	7.9782	7.9025	7.9571	8.5384	7.7796	7.7278	8.3825	8.2024	7.9076	8.7469	8.3653	8.5508	8.7708	8.8833	9.0784	8.6829	8.9773	8.9878	8.8153	8.971	9.5686	8.5727	9.4894	9.648	9.4404	8.5975	8.9859	9.5492
7.0114	7.459	6.6037	7.6957	7.3365	7.7704	7.5192	7.7425	7.1237	6.9096	8.0927	8.3557	7.2478	7.1265	8.3884	8.0853	8.3937	7.4041	7.8516	7.5684	8.2871	8.0918	9.041	7.5537	8.5002	7.4063	8.1339	8.3673	9.3396	8.8561	7.6339	7.6755	8.5786	8.4812	8.0769	8.5853	7.8049	8.5394	8.5671	8.8176	8.9927	9.0076	9.2641	8.6657	9.9837	7.8855	9.1478	8.3684	9.4355	7.9576
7.7608	6.9859	6.9729	8.2167	7.5988	6.4796	7.2867	7.2576	7.9829	7.6939	7.6363	6.6157	7.7404	8.2543	7.4159	7.988	8.6447	7.98	8.3294	7.8547	9.0859	8.2665	7.4955	8.189	9.0769	7.5749	8.8831	7.9076	8.8318	8.741	7.601	8.5767	8.6325	8.6741	8.5949	8.8114	8.9622	8.9494	8.9039	9.3673	8.448	9.4002	8.442	9.402	8.8476	9.0186	7.5633	9.5941	8.8016	9.002
7.0849	7.6878	6.7369	7.7482	6.948	7.6269	6.8427	8.208	8.1435	7.7157	7.569	7.1892	6.7102	8.0714	6.991	8.3522	7.9478	7.6506	8.9518	7.1861	7.8814	7.869	8.2322	9.2367	7.9525	7.7904	7.9141	8.1045	8.2422	7.82	8.3371	8.1955	7.6408	8.5282	8.7725	8.7194	8.518	8.922	8.1014	8.8006	9.5392	8.9945	8.8561	9.4686	9.5643	8.1602	9.1208	8.6655	9.5604	8.5953
7.9786	7.3029	7.2198	7.3363	6.762	7.7112	7.7453	6.7749	8.5467	7.5698	8.1702	7.4541	7.5192	8.9157	7.6922	8.3831	8.3384	7.7171	7.8696	7.9925	8.5876	8.2045	8.622	7.6437	8.1369	8.6018	9.0286	8.8165	8.0704	8.7329	9.119	9.5153	9.1163	7.6524	9.4824	8.282	9.0506	8.8459	8.5135	8.6424	9.0078	8.4522	8.9208	9.1565	7.9114	8.1727	8.8327	9.2659	8.6802	8.1075
7.0592	8.1661	7.8159	7.2592	7.5929	6.6088	7.8118	7.7271	7.9275	6.8604	7.7004	7.3322	7.0076	7.7863	7.4306	7.0578	8.2569	7.0641	8.5667	8.0022	8.1741	8.5175	7.3896	8.4494	7.9745	8.5975	8.1992	8.4998	8.5586	9.2265	8.5969	8.2082	8.0851	9.148	8.4514	8.2235	9.2916	8.6227	7.9676	8.5459	9.0612	9.4659	8.5596	8.8192	9.0998	9.2488	9.2582	8.5704	9.4553	8.6298
8.4778	7.9488	7.1898	7.5	7.3959	7.7971	7.0294	7.579	7.3784	8.8696	6.6014	8.2271	7.9651	7.6873	7.8367	7.8782	8.1531	8.9925	8.3184	8.8073	7.5755	8.8231	7.4124	8.8551	7.3425	9.4706	8.5806	8.8718	8.2086	8.5284	8.9035	9.2947	8.2947	8.3592	8.6706	8.6775	9.0292	8.1345	9.5675	8.8688	9.5688	8.8435	8.9461	9.4359	8.4937	8.921	8.1647	9.7118	9.3616	9.0549
7.4141	7.5288	7.9508	7.3349	8.5678	7.6282	8.2908	7.2414	6.7518	7.931	7.9212	6.9316	7.6486	7.3904	8.3488	7.6467	7.1243	8.0435	8.9055	7.4888	8.1343	8.1986	7.8625	8.4439	8.2978	8.2186	8.5004	8.6806	7.8033	8.6114	8.5102	9.3496	8.6971	8.9022	7.7482	8.5367	8.9063	8.2814	8.6782	8.8959	8.731	9.5063	8.5914	8.7188	9.7716	8.6106	9.909	8.0729	9.4359	8.7869
8.1498	7.529	7.6345	6.8808	8.2414	7.4614	7.8551	7.3175	8.2873	8.2624	7.9541	7.8945	7.8841	8.3584	8.7388	7.8651	7.6355	8.0484	8.1365	7.289	7.931	8.1492	7.9008	8.2602	8.1331	9.1069	8.0253	8.0975	8.4147	8.5367	8.2259	8.8888	8.6684	8.6341	8.3453	8.3784	9.6039	9.3355	7.8904	9.1143	8.5002	9.2839	8.7159	9.7747	8.2076	9.2218	9.3961	9.692	8.6202	9.2145
7.8445	7.7847	8.008	8.1675	7.5388	7.5345	7.3351	7.941	7.9229	8.1578	7.1837	8.7925	7.9253	7.872	7.1806	8.0104	8.2733	8.1963	8.7214	7.0814	8.0837	7.0859	8.0345	9.0906	8.3055	8.6349	8.2004	7.9447	8.5751	8.1573	8.4606	8.9088	8.5169	8.8624	8.8345	8.7125	8.7684	9.2769	8.6655	7.6092	9.02	8.5684	9.1224	8.4016	8.2335	8.5588	8.96	8.9727	8.6133	9.6488
8.5449	7.9043	7.4849	8.4633	8.1169	7.7157	7.5757	8.3361	7.6114	8.5484	7.1018	8.1039	8.34	9.3435	7.9998	8.4088	7.8771	7.9016	8.5596	7.6076	7.8324	8.8433	6.9151	8.5482	8.2916	8.0898	9.0986	8.3998	9.1369	7.8275	8.8224	7.608	9.35	8.8184	8.8949	8.9063	8.8925	7.9278	9.3884	8.9467	7.9543	9.4547	8.2808	9.6673	8.9573	9.1151	8.8376	9.3951	7.93	9.8329
7.5024	7.2271	8.4888	8.1831	7.4665	7.7027	9.2182	7.1145	7.4508	8.0108	6.5361	9.0073	7.5265	7.4792	8.4627	7.7016	9.138	7.4882	8.2216	8.4492	7.3425	7.9275	7.8061	8.7053	7.8894	7.4947	8.7624	7.6041	8.8441	7.8661	9.1231	9.0204	9.1771	7.4392	8.9545	8.521	9.192	8.0186	8.7939	9.6739	8.6235	8.5329	9.4898	8.8055	8.4757	8.8161	8.9412	8.6639	9.77	9.3596
8.3288	7.0927	8.0571	8.7067	7.5792	8.4643	8.0494	7.5912	8.8396	8.321	8.2129	8.172	8.3067	7.6218	7.4996	8.4035	8.7671	8.0849	8.4061	9.1404	8.1625	9.6398	8.3784	8.0302	8.0204	8.422	8.5506	8.2424	8.9069	8.1727	9.5025	8.9337	8.7673	7.9578	8.5875	8.5722	8.4822	8.9355	9.5418	8.4441	8.6818	8.2876	9.3225	9.2073	8.0569	8.7304	8.5629	9.312	9.739	9.7663
7.58	7.5306	7.859	7.8761	8.1527	8.1045	8.0116	7.8276	7.9582	8.1351	7.2033	8.2688	7.6375	8.2594	8.9529	8.0122	8.7535	8.8833	8.4159	8.9724	9.2955	8.2147	8.4949	7.969	8.7102	8.8888	7.7071	8.7635	8.242	8.7357	8.4553	9.3745	8.741	8.391	8.8898	8.209	8.9473	8.8086	8.7865	8.1141	8.2129	8.8331	7.8224	8.1665	8.6608	9.278	8.0186	9.541	8.7963	9.4584
7.9104	8.4022	8.2639	8.7673	8.6312	7.9153	8.1957	7.2931	8.5678	7.7312	8.5851	7.7727	8.7333	8.8073	8.1884	8.7596	8.2153	8.4686	8.3737	8.3045	8.8253	9.0467	9.0584	7.3339	8.5571	8.2533	8.4716	8.9212	8.7516	8.4129	8.4329	9.0902	8.9729	7.8216	9.9218	7.771	8.9055	9.3696	8.1224	8.3814	7.4463	9.1618	8.6455	9.47	8.2739	8.3267	7.9863	9.1584	8.2298	8.8806
7.6339	9.2118	7.2763	7.9104	8.2447	8.9235	7.9971	7.2	8.2355	7.0573	9.0092	7.9243	8.3712	7.7508	8.7971	7.5547	8.9757	8.5514	8.3063	8.982	7.9643	8.8549	8.6265	9.3496	8.1406	7.9918	8.709	8.9243	8.912	9.1002	8.5553	9.4827	8.3182	9.1945	8.7247	8.8616	8.7978	7.612	8.699	9.5149	9.0922	8.45	8.5367	7.4292	8.69	8.0822	9.1484	7.9976	9.0857	8.5786
8.551	7.491	7.6235	7.9947	8.1661	8.4902	8.2463	7.9176	8.5635	8.799	8.0145	8.5888	8.0718	10.186	7.2863	9.0857	8.399	8.6255	8.7475	8.1516	8.8102	8.8465	8.1073	8.0014	8.528	8.5939	8.4373	8.4282	8.2565	8.8096	9.2443	9.0729	9.2796	8.3222	9.3357	8.7982	9.1304	8.8469	8.3898	9.2239	8.8906	9.2898	8.6743	8.6388	8.729	8.7961	8.5475	8.9498	8.7965	8.7645
8.3678	8.2596	8.3145	8.2392	7.908	8.2573	8.1576	8.5196	8.1449	8.5435	8.1484	8.348	8.2139	8.3643	7.6227	9.4286	8.6098	7.7551	9.4265	8.5451	9.1327	8.7682	8.459	8.5735	8.5373	8.8516	8.3039	9.6239	9.1892	8.841	8.3296	9.0247	9.1425	9.3645	8.521	9.6896	8.4141	9.4451	9.218	8.5863	9.2973	9.2724	9.0359	8.1543	8.8914	8.6896	8.4725	7.9778	9.662	8.2665
8.3788	8.6835	8.1733	8.7563	8.2192	8.7276	7.7214	9.3275	7.2749	8.6014	7.4204	8.1992	8.6243	8.2973	8.3647	8.0051	9.4327	8.5492	9.2427	8.7792	7.9525	9.0735	8.2584	8.5404	8.5422	9.7429	8.4429	8.6765	8.1155	9.2239	7.562	8.9031	9.1718	9.2129	9.0086	8.9227	10.17	10.048	9.5163	9.7096	8.8065	10.363	9.1012	9.8514	9.2225	8.6504	9.2631	8.4745	9.0257	8.6843
8.3218	7.9931	9.1704	8.0384	7.9884	8.7251	9.0645	7.7269	7.9469	8.4539	8.6537	9.1202	7.43	8.39	8.9427	7.8078	8.8075	9.2814	7.8839	8.9008	9.4237	8.7578	8.7571	8.7225	9.22	8.4645	8.7841	9.0935	9.1098	8.4408	8.8053	8.8969	9.0818	9.3471	9.9567	8.5316	8.5459	10.329	8.8865	9.0945	9.1514	9.7814	10.095	8.9206	9.5629	8.4288	9.3973	8.6412	9.3206	9.1827
8.6371	7.9159	8.7592	8.0935	8.0776	8.5531	7.5937	7.7751	8.168	8.3488	7.9018	8.6761	8.5071	8.4086	7.7865	8.7102	7.9975	8.9669	7.6896	9.4973	9.1763	9.5649	8.7859	8.9576	9.5814	8.4012	9.3539	9.2437	9.4918	9.5222	8.5465	9.4502	9.5157	9.0386	10.325	9.1765	8.8659	9.8561	10.271	9.4747	9.0224	9.482	10.201	9.5812	8.8108	9.6025	10.102	10.052	9.2016	9.4643
9.05	8.33	8.6573	8.8108	8.289	8.4918	8.8784	9.0602	8.0596	7.9765	8.1518	8.9157	7.9212	7.7722	7.4471	8.401	8.3139	7.469	8.7712	8.21	9.0147	8.4049	9.2973	8.3688	8.7902	8.642	8.2637	8.9857	8.8308	10.118	8.6063	9.1133	8.3059	9.4992	8.2822	10.501	9.5747	9.1124	9.2135	9.4939	9.5173	10.351	9.1306	9.8971	9.5155	10.152	9.5875	9.5345	9.0796	9.7239
9.3957	7.7965	8.688	8.2867	8.9339	8.9288	7.5843	8.8224	8.9053	8.3378	8.7459	8.5551	8.1098	8.9386	8.2045	7.4118	8.0065	8.5198	8.4686	8.2945	7.9204	9.1086	8.6857	9.5961	9.0275	8.3469	9.8327	8.602	10.327	8.5625	8.5382	8.5643	9.5622	8.838	9.0529	9.4924	10.182	9.5829	9.6273	10.014	9.7886	9.7669	10.342	10.276	9.472	10.045	10.111	9.6655	9.0441	9.8273
7.5227	8.3006	8.1563	8.9714	8.2275	9.5041	8.6573	8.5545	8.2437	9.3302	8.2061	8.7224	8.0461	7.8296	8.2865	8.7957	8.3545	7.3931	8.4039	8.1782	8.7037	8.1435	9.3671	8.2661	9.2306	8.6843	8.8641	8.4873	9.1949	8.1896	9.2745	9.8343	9.7104	8.5545	9.6827	9.0747	9.6127	9.3735	9.4051	9.7455	9.6047	9.8937	10.134	9.6839	9.731	10.403	9.1922	9.0659	9.9398	10.214
8.9155	9.1396	8.0996	8.4902	8.8973	8.0688	9.3024	8.0425	9.8041	8.179	9.1949	8.7514	8.9624	7.8488	8.2449	8.7125	9.3159	9.3441	7.2118	8.622	8.1465	8.8753	9.279	8.4102	8.4112	9.3647	9.1396	9.0941	8.9271	9.74	8.9876	8.8061	8.9867	9.8304	9.4935	9.5543	9.629	9.2359	9.2829	9.28	10.021	10.069	9.5571	9.5402	9.8439	9.802	11.03	9.9669	10.264	10.139
8.1355	8.5488	7.9288	8.5876	8.7231	8.022	9.4769	7.7375	8.7384	8.5129	8.7425	9.1886	8.6673	8.552	8.0506	8.4847	8.6165	9.27	8.8045	8.1635	8.3894	8.2808	8.8055	8.5461	9.2896	8.1739	8.7002	9.4441	8.719	9.6506	8.962	8.2602	9.3947	8.73	8.7688	9.778	9.608	9.5559	10.744	8.9514	8.959	10.031	9.6255	8.6078	10.182	9.5239	9.5567	10.051	11.131	9.75
8.5508	9.0488	8.1388	8.6222	8.4782	8.5959	8.5273	8.891	8.6367	9.4882	7.9651	9.9814	8.1539	9.521	7.6241	9.7182	7.7692	8.8135	9.5614	6.7351	9.208	8.5251	8.3486	8.0343	8.9067	8.5222	9.7708	8.9004	8.5004	8.8922	9.7929	9.5288	9.7557	9.2651	10.575	8.3849	10.086	10.058	9.1473	10.575	9.0043	10.556	9.5584	10.605	10.198	9.5876	9.1008	9.6216	10.491	9.9886
7.9957	8.4547	7.3814	7.932	8.2114	8.3963	9.2104	8.6524	8.3016	8.6792	8.89	7.9751	8.3953	9.1931	8.631	7.7049	8.2778	9.3194	7.6688	9.2555	8.041	7.7388	8.1208	8.9982	8.3255	8.312	8.7592	8.9778	8.3024	10.002	9.0276	9.8259	9.3173	8.7251	8.9649	10.028	9.4688	10.422	8.9531	9.5078	9.4761	9.4112	9.0398	9.7402	11.164	9.0551	9.9431	8.8175	10.55	9.888
7.7543	8.0561	8.1357	8.4671	9.2076	8.4837	8.1859	8.9673	8.6825	9.1518	9.0912	8.9696	7.4059	10.096	8.5831	9.2143	7.892	9.0022	8.9316	9.1384	8.4184	9.7388	8.3551	8.5284	8.2929	9.2037	9.289	8.4843	9.381	8.7824	9.5351	8.6461	9.2494	8.6565	10.158	9.058	10.05	8.6351	10.187	9.7724	9.0147	10.506	9.93	9.5016	10.993	9.2149	9.8037	10.933	10.84	10.656
7.8325	8.8271	8.5649	7.6918	8.3306	8.4898	8.6608	9.0316	9.2031	8.8449	8.5306	8.5112	8.07	7.5425	8.8278	8.2457	9.0092	7.7743	8.3341	8.3749	9.0398	8.9929	8.3139	7.9886	8.7271	8.3633	8.0859	8.5629	8.3378	9.4539	8.8925	9.5643	8.9678	9.539	9.7163	9.4049	9.9939	10.125	9.1949	10.403	9.5306	10.343	8.8773	9.6982	9.7739	9.4847	10.547	9.7563	9.4645	10.231
9.3522	8.7204	8.438	8.4496	8.5712	8.9743	7.8759	8.9531	9.08	9.3535	8.5322	8.4947	9.4322	8.9573	9.6647	8.58	9.7616	8.86	8.8102	8.4069	8.3804	8.0416	8.2814	8.3673	8.4116	7.6384	9.1043	8.8206	7.6398	9.6427	8.4033	9.4314	9.6973	9.8202	10.297	8.5451	9.2708	9.7308	10.133	9.3767	9.6604	9.819	9.8331	9.899	9.8951	10.11	10.067	9.099	8.6663	10.529
8.9947	7.6539	7.8357	8.8545	8.9084	8.1937	9.3278	9.3537	8.8271	8.4727	8.8573	8.8702	9.1692	9.2104	9.7082	8.8029	8.8696	8.0488	8.498	9.2467	8.44	7.7522	8.8816	8.158	8.74	8.348	8.0922	8.1206	8.6371	8.9788	8.5576	10.012	9.6753	8.8073	9.2388	8.7504	10.451	8.3884	10.659	8.7278	10.154	9.4631	10.213	9.9584	9.8531	9.7267	10.92	8.6157	10.375	9.531
8.8063	7.85	8.3559	8.219	9.001	8.2959	8.7875	9.0341	8.1229	10.012	8.2659	8.8676	9.0298	9.1678	8.4163	8.8665	9.2404	8.3316	8.6865	8.2929	9.0716	8.5376	8.0327	8.7784	8.6814	8.5157	8.4218	7.9235	8.0614	8.3602	8.6812	8.5306	9.1139	9.039	9.3676	10.488	9.2051	9.219	9.7594	10.395	9.1724	10.254	8.9096	10.413	9.4112	9.1094	10.254	9.309	9.882	9.8627
8.57	9.4725	8.1098	8.8255	8.3598	8.6682	8.5594	8.8267	8.9055	9.0992	9.1957	8.1788	8.9616	8.801	9.4302	8.231	9.1173	8.459	8.8357	9.6553	8.3671	8.0247	8.59	9.692	7.9614	8.2531	8.8047	7.7235	8.2855	8.4124	8.3139	9.5635	8.3492	8.6212	8.8712	10.53	9.049	9.1994	9.76	9.3104	9.0261	10.078	9.5669	8.6957	10.46	10.063	9.2269	9.3953	10.108	10.15
8.7222	8.9561	8.5465	8.708	8.4151	9.3849	7.8424	8.818	9.0771	9.7667	8.2251	8.4378	9.2222	8.7075	9.4016	8.6986	9.2673	8.9488	9.1373	8.6669	8.6214	8.8924	8.1367	7.8439	8.3514	9.312	7.8531	8.62	8.2378	7.6041	8.2463	8.1163	9.4018	8.9971	9.9041	9.5706	9.7769	9.0596	9.7457	9.5345	9.1451	9.1965	9.6302	9.6524	10.264	9.9333	9.5206	10.163	10.049	9.4729
8.33	9.2937	8.4053	8.1659	8.2096	9.3325	7.9418	8.2365	9.0563	8.2449	9.4935	9.0563	8.7896	8.899	8.6069	9.0827	8.6224	8.5475	8.9088	9.7857	8.8655	8.31	9.5333	9.0702	7.6669	8.3261	8.7753	7.6924	7.9053	8.6359	7.5527	8.9412	8.1914	9.4782	9.5941	8.4314	8.922	9.8865	8.9314	9.211	9.8202	9.6202	9.9827	8.5286	9.9861	9.6802	9.4322	9.5939	10.194	10.356
8.3143	8.8649	8.4925	8.8839	8.0737	9.4773	8.7929	8.8245	9.2729	8.6361	9.0918	8.9339	9.8525	9.3616	8.3541	9.5612	8.6439	9.0171	8.4625	9.649	9.6702	8.4827	9.6102	9.1939	9.1971	9.068	7.8694	9.5582	8.6382	9.0237	7.5451	8.1224	8.6269	8.8461	9.1184	9.2969	9.8712	9.8031	8.4845	10.096	9.2682	9.7694	9.8357	8.5765	10.426	9.9437	10.432	9.9206	9.7269	10.252
9.3251	8.1273	8.2325	9.4557	8.0033	9.2735	8.2625	8.3373	9.2751	8.7961	9.3714	8.3494	9.7729	8.3647	8.78	8.9459	9.0641	8.7025	9.6824	8.2669	8.4522	9.2186	9.022	10.087	8.8722	8.8612	8.0543	8.6339	8.0751	9.3788	8.0312	9.0657	8.9902	8.0033	8.1241	9.5363	9.2363	10.39	8.9692	9.1116	10.009	9.1494	9.6371	9.4394	9.8069	9.7061	9.2461	10.041	9.7088	10.585
8.9547	9.0616	8.7341	8.8316	9.0249	7.9635	8.4171	9.4222	9.142	8.3741	9.1278	9.2986	8.9429	9.6261	9.4878	9.2504	9.0335	9.4206	8.8153	9.0886	9.6241	8.8569	9.1196	8.1908	9.6355	9.4933	9.7857	9.7633	8.7394	8.7869	9.6294	7.5206	9.1553	8.979	9.2969	8.5892	9.4873	9.4739	8.8176	9.3339	9.6492	9.2212	9.6341	9.4347	10.166	8.97	9.9	10.919	9.7151	9.9543
8.2794	8.6559	7.7247	8.302	7.6231	9.2178	8.5043	8.5141	8.7073	8.9506	8.311	9.2775	8.1424	9.4225	8.9294	8.8549	9.17	8.4014	9.2973	8.7627	8.7582	8.7741	9.0455	9.0002	9.3443	8.5018	9.1788	9.4265	8.3659	10.171	8.1294	9.5169	8.2496	8.8171	9.1012	8.7559	9.381	9.7922	8.8427	9.3312	9.5394	9.3816	9.0616	9.8259	9.8057	9.8539	10.543	8.9006	10.005	10.444
7.7041	9.2082	8.0624	9.3388	7.7288	8.5471	7.9859	8.7771	8.92	8.9641	8.3149	8.7214	8.8237	9.3484	9.2396	9.1137	7.8029	9.772	9.5329	8.9806	9.6392	8.7784	8.9724	9.1884	8.7359	8.9939	8.7469	8.612	9.6133	9.8118	9.2551	9.6575	8.5151	9.8065	9.2975	9.4886	9.068	9.4198	9.8735	9.6351	9.7933	10.155	10.307	9.9137	10.716	9.2341	9.9267	11.043	10.671	10.917
8.2996	8.1467	8.3108	8.7725	9.2263	6.7688	9.268	7.9082	7.9543	8.3025	8.6967	8.9218	9.281	8.9475	8.6204	9.6586	9.0739	7.3914	8.9812	10.354	9.4161	9.1786	8.8516	9.2392	9.3133	8.5353	9.4378	9.5784	9.1584	10.019	9.111	9.6608	9.7931	8.4663	9.0098	9.9312	10.169	8.7943	9.8665	9.5984	10.549	9.4016	9.4067	9.9225	9.6814	9.2876	10.723	9.4133	10.221	10.852
8.5035	8.6918	8.6339	8.2143	9.3447	9.369	8.2449	8.9196	8.3749	9.5251	8.6892	8.2216	9.8031	9.1129	8.0896	9.4922	9.7798	8.6539	10.147	8.0294	9.6386	9.2982	8.7708	9.6412	9.1422	9.8151	9.458	8.8751	9.5263	9.682	9.3651	9.6496	10.645	9.1865	9.4131	9.7949	9.3969	10.417	9.9122	10.547	10.007	11.325	9.8825	10.634	10.841	10.178	10.369	9.8908	10.912	10.091
8.8396	8.158	8.9429	8.8025	8.8533	8.4943	9.0827	8.5082	9.4082	8.7004	8.8729	8.5445	9.0004	8.9316	8.4522	8.5208	9.1127	9.3447	10.026	9.5384	8.6504	9.9825	9.1516	9.3204	9.6286	8.8229	9.5786	10.153	10.169	8.7108	8.651	9.9367	9.4769	9.8678	9.0288	10.479	9.6688	10.415	9.9431	10.663	11.004	10.751	10.303	10.389	9.8527	10.104	9.5657	11.349	10.816	10.133
9.0282	8.9082	9.4982	7.9622	8.8845	9.678	8.7996	9.4025	9.0831	9.6792	8.8055	10.218	9.0002	8.9908	9.4933	8.9422	9.3218	9.9722	9.8527	9.4576	9.81	9.1535	9.8155	9.3382	9.2476	9.8924	9.5941	8.9555	9.1776	10.155	11.168	8.0645	10.016	10.436	9.94	9.568	10.619	9.7731	10.41	11.447	10.589	9.981	11.185	10.372	10.227	10.585	10.602	11.265	10.892	9.9869
9.0608	8.7998	8.7824	9.7018	8.5975	9.3239	8.5716	8.9414	8.6114	8.4424	9.0165	8.8112	9.0435	9.1918	10.315	8.9851	9.0124	9.5543	9.6765	9.4525	9.4847	9.1149	9.8516	9.36	9.71	8.8922	10.327	9.1749	10.247	9.1304	9.7598	9.8706	10.437	9.6149	9.8212	9.6624	10.322	10.354	10.951	10.451	10.197	10.609	9.9786	10.985	9.8902	10.995	11.318	10.745	10.607	11.526
9.5645	8.9267	9.2778	8.5869	8.8392	9.0845	8.5855	9.0251	9.1651	9.2653	9.4061	10.234	7.9578	10.172	9.3022	10.288	9.2141	10.057	9.4043	10.654	8.6776	9.669	9.3727	9.4135	9.9388	9.9427	9.7469	9.7618	9.3978	9.6422	10.315	10.346	10.013	9.8496	10.923	9.9151	9.1508	10.867	10.475	10.865	9.6416	10.357	10.234	11.471	11.184	11.041	9.0376	10.739	11.365	11.645
8.8347	8.0441	8.7547	8.5765	8.8649	8.4353	9.5039	8.4233	9.1775	9.0882	8.929	9.8914	9.1325	9.1122	9.6051	8.9424	8.6698	9.7465	9.8075	9.4682	10.467	10.103	9.7769	9.6412	9.6673	9.2975	10.345	9.9531	9.2682	10.547	9.8024	9.1755	10.254	9.4478	9.6288	10.483	10.493	10.065	10.395	10.924	10.324	11.08	10.424	10.322	10.359	11.534	10.56	11.454	11.59	10.805
8.9575	7.8463	8.5457	9.7204	9.3349	9.0633	8.8531	8.6141	9.2943	8.96	9.8118	8.3704	9.4202	9.3869	9.3733	9.6302	8.5778	10.355	9.442	9.2598	9.4502	10.221	10.317	10.265	9.0808	9.579	10.025	10.378	10.291	9.5116	10.195	9.4424	9.7257	10.787	10.156	10.653	9.7006	10.419	9.9582	11.305	9.1673	10.694	11.704	10.869	10.932	12.084	10.28	11.327	11.032	11.449
8.2676	8.7653	9.0653	8.4378	8.5906	8.1124	8.2586	9.0276	8.1635	9.1029	9.4565	9.6378	8.2955	9.3698	8.8922	8.9145	9.6733	9.0143	9.4114	8.9892	8.821	10.217	8.8471	10.435	9.8767	9.6755	9.6933	10.174	10.009	9.3563	9.9504	9.7165	10.011	9.4573	9.378	10.493	10.094	10.583	10.35	10.27	10.505	11.534	10.241	11.64	9.8618	10.244	11.545	11.484	11.579	12.019
8.9896	9.0286	8.0116	9.3347	8.8551	8.76	8.93	8.97	8.5635	9.5676	8.9871	10.212	9.522	8.5282	9.862	8.74	10.031	10.187	9.7035	10.428	9.1971	10.424	10.556	9.6457	10.383	9.8931	9.4029	9.9876	10.054	10.355	10.527	9.8869	10.394	9.9414	11.17	10.489	9.8145	10.213	11.016	10.232	11.134	11.452	10.508	11.451	10.93	11.402	11.466	12.144	10.661	11.07
9.6649	8.602	9.4776	9.0859	9.1094	9.3908	9.1375	9.5757	9.4249	9.0343	10.038	10.024	9.2212	9.8949	9.3143	8.5376	10.274	9.611	9.1027	9.3961	10.092	9.5159	9.5402	10.015	9.6925	9.4518	10.267	8.8551	10.731	9.5461	9.4486	10.459	10.619	11.195	9.8371	9.6733	10.898	9.8437	10.205	10.246	10.987	10.109	10.903	11.213	10.149	12.376	11.521	11.146	12.108	12.282
9.3586	8.8429	8.4612	9.5655	8.32	9.2239	9.1255	8.9663	9.2827	9.3541	9.3073	9.3373	9.8451	9.7716	10.109	10.092	9.5347	10.166	9.6161	9.8963	9.4351	9.2106	10.505	9.7635	10.656	9.8302	10.547	10.166	9.5116	10.931	9.4525	10.177	9.7757	10.711	10.916	9.6776	10.462	10.08	11.328	10.479	9.9792	10.383	11.633	11.496	11.387	10.946	12.475	11.486	11.455	11.353
8.2027	8.6555	9.7137	9.7004	8.7367	9.0053	8.3227	9.53	9.3412	9.2555	8.7865	9.9298	9.6049	9.0684	9.6988	10.289	8.8863	9.7741	10.314	10.05	10.805	10.41	10.349	9.7786	10.59	10.205	10.281	9.5431	9.5347	11.637	10.062	10.198	10.085	9.3969	10.404	11.209	9.6351	9.8065	10.565	9.9947	9.7406	11.812	10.466	10.13	11.376	10.67	11.609	11.736	11.17	11.752
9.1896	9.2914	9.4398	8.9086	9.9749	9.8422	8.4933	10.572	9.1698	9.2957	10.212	9.1651	10.131	9.5841	10.544	8.9284	10.36	9.6673	10.182	9.2076	10.044	10.297	9.4922	10.708	10.035	10.438	11.977	9.6925	10.325	10.841	9.9104	9.9671	10.635	10.055	10.414	10.783	10.957	11.437	10.161	11.255	10.473	10.517	11.159	12.094	10.902	11.189	11.039	11.475	12.02	12.145
8.4359	9.3496	8.1927	10.377	8.8696	10.109	9.1537	9.7612	8.7816	9.6771	10.131	9.109	9.7292	9.6773	10.329	9.8408	9.5794	9.9735	9.3782	9.1792	9.6259	10.291	10.166	9.9443	10.344	10.273	10.863	9.9647	9.8837	10.055	10.006	10.915	10.801	10.574	10.96	10.308	10.8	9.9547	11.394	10.927	10.405	10.666	11.219	11.092	11.795	11.737	11.177	10.771	11.839	11.492
8.2931	9.4241	9.5084	9.1298	9.4359	9.6137	9.8053	10.453	9.4065	9.7075	9.3957	10.054	10.017	8.7412	9.8249	9.3892	10.527	10.03	9.8135	9.528	10.723	9.8712	10.448	10.007	10.53	10.294	9.4771	10.972	10.266	9.8569	11.556	10.762	10.459	10.736	11.067	10.709	10.661	9.8557	10.868	11.276	11.184	11.457	11.211	11.68	11.458	10.921	12.258	12.174	11.356	11.817
8.8559	8.4516	9.839	8.0657	8.721	9.8835	8.8249	9.218	9.4537	9.938	8.3351	9.7278	10.199	9.4576	10.407	10.11	10.2	8.5678	10.393	9.949	9.8641	10.454	9.6296	10.161	10.555	10.441	10.132	10.348	10.352	11.089	10.206	10.89	11.307	11.033	10.192	11.068	11.129	10.984	11.09	10.469	10.936	11.667	10.181	11.807	11.882	11.626	11.885	12.294	11.635	12.506
9.5555	9.029	9.6871	8.6182	9.7449	8.5804	9.6231	9.5567	9.64	10.157	9.5761	9.3212	9.339	10.274	9.3192	9.9759	8.7733	10.593	9.8422	10.83	10.317	10.32	9.7002	10.396	9.9502	9.3924	11.212	9.6698	10.435	10.915	11	10.008	10.529	10.213	10.603	10.782	10.082	10.515	11.545	10.759	10.526	11.086	11.461	11.892	10.458	11.922	10.956	11.69	11.65	12.7
9.7163	8.9335	9.6837	10.243	9.5502	9.1855	9.8629	9.7112	9.388	9.5722	10.163	8.6884	9.1541	9.7616	9.3759	10.78	9.9435	10.25	9.1661	10.59	9.5573	10.164	10.489	10.409	10.299	10.391	9.8255	11.019	9.6784	10.767	10.092	10.815	10.095	10.795	11.555	10.526	10.983	10.635	10.042	12.035	10.73	11.305	11.433	11.209	12.682	10.498	12.395	10.89	12.727	11.375
9.3751	9.1931	9.4055	9.1049	10.281	9.408	9.6673	9.3175	9.4267	9.0865	9.6588	9.3243	9.5614	10.052	9.3055	10.076	10.015	9.8951	9.6202	9.5324	10.184	11.362	9.4286	10.422	9.3786	10.525	9.6516	10.073	10.395	11.023	10.874	10.857	10.76	10.887	10.364	10.868	10.521	10.897	11.544	11.951	11.489	11.47	11.132	11.07	12.329	11.725	11.609	13.208	12.309	12.496
8.3024	9.1298	9.5006	9.9086	9.8408	10.469	9.5345	10.093	8.7745	9.4763	10.298	10.273	9.4918	9.6841	9.2045	10.247	9.4039	10.54	9.8194	10.554	9.5837	9.3998	9.7267	10.175	9.9851	9.8214	10.822	10.625	10.227	9.9571	10.196	10.75	10.734	10.789	10.075	10.497	11.058	10.429	11.894	10.886	10.792	11.878	10.716	11.335	12.238	11.488	11.492	11.88	12.972	11.701
8.6933	9.6039	8.5778	9.6412	8.7069	9.5467	9.1857	10.286	9.6212	9.699	9.449	10.266	9.3476	10.349	10.161	9.7071	9.7849	10.768	9.9494	10.196	10.038	10.482	10.419	9.9529	10.536	10.599	10.18	10.464	10.299	9.3463	10.666	10.539	10.556	11.091	10.739	10.884	10.954	10.849	12.377	11.189	11.057	11.894	10.708	12.547	12.199	11.441	11.973	11.704	11.949	11.56
8.3182	10.044	9.0141	9.619	8.4855	10.67	9.3308	9.3839	8.9906	9.892	8.7469	8.4992	10.117	9.359	9.688	9.3735	9.8322	10.127	9.1416	10.202	9.5473	10.498	10.653	11.264	10.272	10.49	9.8359	10.774	10.703	10.769	10.271	11.27	10.058	10.618	11.11	10.191	11.19	10.651	10.847	10.842	12.285	9.8141	12.131	10.814	12.414	12.19	11.957	11.935	11.956	11.984
9.6816	8.8522	9.4739	8.9876	10.351	9.9194	9.391	9.6829	9.7461	8.759	10.213	8.8633	10.903	9.6553	9.8584	9.969	10.384	10.661	9.7149	9.9686	10.486	9.9929	10.874	9.8514	10.468	11.299	10.611	9.5675	10.998	10.585	11.135	11.247	10.63	11.819	11.556	11.257	11.598	11.2	11.359	12.006	11.38	11.514	12.612	12.238	12.397	11.748	12.048	12.629	12.157	12.328
8.4361	9.2273	8.8327	9.8208	9.8457	8.9906	9.5425	8.7733	9.2429	8.9925	9.6022	9.5839	10.649	9.3763	9.4492	10.398	10.202	10.691	9.8402	10.803	10.52	9.388	10.39	10.488	10.155	10.649	9.658	10.409	10.902	11.493	9.868	9.8039	11.512	10.799	10.841	11.187	10.496	11.698	11.526	11.764	11.601	11.665	12.6	11.112	12.772	12.29	12.626	13.061	12.435	12.29
9.5455	9.361	9.0616	10.296	9.2459	9.158	10.496	9.2361	10.236	9.0669	10.652	10.032	10.183	9.9645	10.038	10.013	10.894	10.13	11.209	10.395	10.164	9.8818	10.038	10.864	10.124	11.013	11.004	10.167	11.012	10.889	10.593	9.8865	11.178	10.792	10.597	11.245	10.731	11.031	11.503	10.338	11.542	12.01	11.377	11.825	11.915	11.655	12.671	13.56	11.723	13.357
8.8594	9.6608	8.44	8.4251	10.017	9.1127	9.3518	8.8849	9.7869	9.5237	10.249	9.9549	10.29	10.003	9.8525	9.1998	10.794	9.8059	10.429	10.115	10.462	10.39	10.03	10.666	10.679	9.7492	10.287	10.85	10.328	10.789	9.9188	11.529	11.244	11.39	10.532	10.536	11.518	10.999	12.078	11.003	12.602	10.456	12.052	11.227	11.363	12.29	12.046	12.585	11.596	13.164
9.042	9.53	9.5039	9.55	9.2437	9.5575	9.3575	10.078	9.8065	10.11	9.5135	9.6363	10.411	10.504	9.5235	10.058	10.564	10.858	11.004	10.698	10.809	10.703	10.85	10.152	10.858	11.019	11.075	10.665	10.173	10.423	10.991	11.105	10.862	10.946	11.13	10.984	11.329	10.429	12.482	11.607	11.052	12.266	11.642	12.284	12.19	12.891	12.675	12.955	12.267	13.033
9.3671	10.443	9.6216	9.6888	9.0153	10.442	10.27	9.6488	9.9039	9.2935	10.038	9.4747	10.444	9.4116	9.8549	10.315	10.213	9.6067	11.647	9.6965	10.609	9.8545	11.175	10.465	10.05	11.313	10.227	9.9271	10.421	11.036	10.96	11.182	10.621	10.882	10.767	11.45	10.929	10.898	11.176	12.614	11.714	11.657	12.29	11.474	12.615	11.962	12.74	12.393	12.673	12.66
10.089	9.8247	9.9859	9.7806	10.502	8.709	9.3298	9.069	10.28	11.425	9.5527	10.07	10.44	10.989	10.284	10.581	9.9665	10.782	10.912	10.115	10.694	10.62	10.482	10.298	10.877	9.7218	11.024	10.83	12.06	10.794	10.877	11.374	10.716	10.443	10.988	11.385	11.464	11.283	10.867	12.273	11.369	12.243	12.212	12.855	12.264	13.433	11.392	13.524	13.167	12.678
9.6751	9.5429	9.7439	9.5706	9.6541	10.145	9.3816	9.6222	9.8318	9.9302	9.8957	9.38	10.633	8.9488	10.321	9.6041	10.863	9.9635	10.169	11.153	10.823	10.338	10.445	10.485	10.017	10.923	10.771	11.173	10.462	10.492	11.609	10.831	11.49	11.067	11.203	10.847	11.402	10.85	11.36	11.594	11.459	12.455	11.992	11.413	11.702	11.9	13.024	12.266	13.569	13.076
9.2371	9.6135	9.9222	9.3941	9.5398	9.4878	9.9937	10.078	10.401	10.108	9.8816	10.493	9.1822	10.042	10.266	10.288	10.124	10.863	9.7302	9.9598	10.003	11.302	10.234	10.624	10.89	10.737	11.332	10.339	10.485	11.58	11.725	10.676	11.601	11.174	10.554	11.384	11.237	11.458	11.439	12.007	11.128	12.062	12.097	11.802	12.158	12.744	12.304	13.779	11.799	14.051
8.6402	9.6002	9.5469	9.6559	8.9898	9.0765	10.127	10.253	9.5329	9.808	10.303	9.478	9.5886	9.7133	10.64	9.3657	10.036	9.5957	10.361	11.141	10.7	11.06	10.278	11.448	10.313	11.27	10.473	10.266	11.254	11.463	10.102	11.193	11.519	11.197	11.55	10.798	11.106	12.586	11.142	11.891	11.409	11.952	13.097	10.993	12.717	12.507	12.922	13.584	12.775	13.68
10.222	8.7969	9.1884	9.2137	9.6088	10.273	9.4	9.4229	10.041	9.9369	9.3798	10.373	9.8482	11.8	10.287	10.325	10.59	10.917	9.9263	10.731	10.329	11.149	10.59	10.482	10.791	10.342	11.337	11.472	10.544	10.452	11.814	9.9751	10.63	11.825	11.732	12.042	11.044	13.02	11.922	12.222	12.101	11.446	12.328	13.106	11.854	13.237	13.478	13.294	13.591	13.866
8.22	8.9386	9.5369	8.6839	8.7569	10.642	10.001	9.5218	9.1745	9.8386	9.5143	10.057	8.6433	9.8663	9.8678	9.6935	9.8373	9.6896	9.5437	10.654	10.552	9.5584	10.685	10.834	10.007	10.398	10.402	10.865	11.598	10.672	10.075	10.756	10.53	11.104	11.705	12.222	11.187	12.394	11.199	12.261	11.992	12.302	11.993	12.261	12.797	12.456	12.612	12.707	13.994	14.251
10.346	8.6829	9.5184	10.691	9.6641	8.7318	10.574	9.5076	9.5604	10.024	9.9425	9.5498	10.23	10.137	9.6859	9.7486	10.367	9.5231	9.5165	10.498	10.177	11.179	9.7835	11.18	10.25	11.818	10.033	11.031	10.664	11.218	10.984	10.829	11.446	11.358	11.424	11.694	11.751	11.813	11.815	12.872	12.01	12.249	11.612	13.791	12.121	12.866	13.432	13.667	13.614	14.486
9.0096	8.8022	9.6722	8.9935	9.0935	9.2173	8.8582	9.7555	9.7014	9.6141	9.4655	9.5455	9.8104	9.6363	9.4449	9.4188	9.9057	9.3692	10.172	9.8925	10.205	10.617	10.072	10.921	9.792	10.001	11.298	10.621	10.891	10.652	10.582	11.766	11.326	11.042	11.305	11.477	12.201	11.824	11.731	11.757	12.014	11.649	12.968	11.662	12.785	13.209	14.233	14.048	13.501	13.491
9.7782	9.3873	8.87	9.568	9.4429	8.9669	9.3002	9.3169	8.8949	10.028	9.8594	9.1643	10.301	9.2702	9.6482	9.7637	9.0282	10.645	9.9235	10.134	10.395	11.066	10.49	10.484	9.942	11.296	10.045	10.961	11.406	10.519	10.703	11.731	11.917	11.927	11.762	12.164	10.703	12.195	12.434	11.888	11.415	12.797	12.242	13.329	13.943	12.919	14.16	13.891	13.058	15.09
8.1559	10.352	8.6769	9.5384	8.6712	9.841	9.7114	9.8957	9.2367	9.4404	9.4825	9.4747	10.047	9.3378	8.838	10.82	9.0876	10.732	9.7482	10.691	9.2849	10.197	10.178	10.065	10.114	9.9257	10.323	10.309	11.253	10.403	11.397	11.422	12.079	10.713	11.746	11.686	11.833	11.259	12.545	11.329	12.785	12.717	13.108	12.086	12.437	13.956	12.836	13.9	14	15.021
9.1347	9.8798	9.3951	8.9547	9.8506	10.307	9.6712	9.441	9.9018	10.239	9.6967	9.9324	9.7875	11.027	9.9978	9.6488	10.27	9.762	9.0553	10.456	9.748	10.116	10.766	10.708	9.6765	10.589	9.9675	9.82	9.9602	11.335	11.04	11.198	11.688	11.453	11.255	10.902	12.152	12.131	12.688	12.573	12.408	11.903	13.682	13.404	13.239	13.86	13.27	13.614	14.029	14.774
9.5086	9.3327	9.1733	9.7622	9.8875	9.0382	9.5206	9.521	9.0967	9.7137	9.5943	10.237	9.7625	9.24	10.009	10.05	10.431	9.6518	9.8633	9.8027	9.7857	10.1	9.73	10.011	10.381	9.9361	10.081	9.9143	10.582	9.8865	10.174	11.464	11.485	11.668	10.401	11.519	12.529	11.323	11.715	13.068	12.025	12.743	13.063	12.494	13.765	13.866	13.361	13.508	13.872	15.316
9.7367	8.9684	10.067	9.5916	9.5724	10.16	9.6629	9.969	9.9873	10.163	9.6088	10.372	10.975	10.942	10.086	10.19	10.344	9.7341	9.9367	9.7414	10.635	10.045	11.118	10.045	10.007	9.9249	10.486	10.396	10.436	10.108	11.206	10.665	11.507	11.305	10.603	11.3	11.786	11.772	12.647	12.265	12.367	13.091	12.54	14.05	13.094	14.301	13.695	14.935	15.204	14.575
8.7343	10.354	8.682	9.4827	9.6243	9.569	10.002	9.3235	9.9535	10.301	9.9349	10.8	9.3845	10.729	10.432	10.987	9.8733	10.588	11.25	10.408	9.8582	9.9322	10.513	11.193	10.443	10.075	9.5145	10.236	10.164	11.097	10.538	10.055	10.951	10.423	11.877	11.698	12.312	11.932	12.248	13.163	12.2	13.625	12.939	12.416	13.709	14.09	13.755	13.847	14.638	14.551
9.5612	9.1337	9.2373	9.3673	10.461	9.7535	10.23	9.9169	10.396	10.799	10.013	9.6808	9.9116	11.462	11.275	10.938	11.049	10.542	10.389	11.393	10.537	11.582	11.563	10.709	10.668	10.919	11.042	10.415	10.284	10.786	10.56	10.592	11.802	11.381	11.404	11.619	12.273	11.997	12.223	12.529	12.283	12.809	13.504	12.514	13.857	14.164	14.539	14.441	16.015	14.468
8.5275	9.1414	9.9922	9.9612	9.8982	9.4524	8.9439	10.119	9.7157	10.021	10.783	10.43	9.6014	10.138	10.851	10.789	10.497	9.9924	11.204	11.09	10.013	11.219	9.9573	10.854	10.782	9.8443	10.195	11.538	11.131	11.21	10.916	11.657	10.341	10.578	11.001	11.881	11.466	12.535	12.177	12.315	13.334	12.815	12.208	13.642	13.177	14.528	14.435	14.383	15.587	14.39
9.7555	9.2318	10.033	9.9908	9.9224	9.9594	10.131	10.134	10.516	10.755	9.7369	10.461	10.631	11.017	9.6237	11.658	11.203	11.139	11.275	10.789	11.645	10.774	11.956	10.456	11.205	11.415	11.176	11.601	10.723	11.209	11.882	10.864	11.36	11.22	11.787	11.467	11.866	12.73	12.617	13.556	12.116	13.547	12.574	14.266	14.786	14.466	14.378	15.296	13.546	15.121
9.0335	8.4686	10.292	8.5239	9.0537	9.7282	10.483	9.9559	10.02	10.386	10.512	9.6963	10.982	9.9353	10.868	11.49	10.299	10.969	11.222	11.577	11.466	10.998	11.141	11.521	10.66	11.055	11.224	11.752	10.985	12.129	11.074	11.926	11.301	12.645	10.639	11.061	12.366	12.2	12.889	12.916	13.267	12.365	13.907	13.744	14.041	13.516	14.239	14.815	15.176	15.751
9.238	8.5861	9.021	10.759	9.6549	10.044	9.1359	9.731	10.009	11.156	10.936	10.305	11.417	11.161	10.906	11.475	11.325	10.755	10.151	11.617	10.951	11.736	11.702	11.567	11.896	11.318	10.935	11.456	11.72	11.969	11.774	12.289	11.543	11.73	11.035	12.684	13.183	13.518	13.028	12.674	13.256	14.281	13.1	13.518	14.131	14.457	15.628	13.951	15.133	14.998
9.2557	7.8375	9.408	9.1665	9.4167	10.847	9.8704	10.606	10.17	10.944	10.245	11.036	10.879	11.246	10.273	11.529	11.415	10.692	11.031	12.256	11.227	11.854	10.555	11.674	12.475	10.979	11.505	11.936	12.328	11.362	11.644	12.955	11.435	12.385	12.19	12.388	13.251	12.223	12.981	13.26	12.648	13.902	12.772	13.609	14.937	14.338	14.755	14.019	15.502	15.083
9.409	8.9216	9.3629	10.015	9.4267	9.6961	11.109	9.9488	10.841	11.135	11.061	10.43	9.8447	11.355	10.4	11.643	10.359	11.349	10.844	11.807	11.501	11.276	10.889	12.228	11.178	11.749	12.034	12.08	11.97	12.36	12.257	11.757	11.912	12.31	12.965	11.398	14.43	13.37	12.98	13.385	13.326	13.788	14.304	14.532	14.031	14.257	14.322	15.947	14.854	16.212
8.8041	10.679	10.264	10.571	9.5557	9.9002	10.348	10.406	10.21	10.552	11.213	10.735	10.47	11.31	12.07	11.43	11.004	11.197	11.608	12.014	11.649	11.308	12.184	11.425	12.664	11.027	12.113	11.444	12.778	10.86	12.7	12.265	12.372	11.906	12.129	12.813	12.609	12.876	13.085	13.957	12.919	14.349	13.576	14.612	14.305	14.999	13.632	15.425	15.764	16.01
10.736	9.1461	9.7186	10.155	10.193	10.238	10.311	10.322	11.249	10.125	10.304	10.637	11.152	11.044	10.76	11.622	11.112	11.664	11.723	11.411	12.17	11.736	12.155	12.372	11.302	11.908	12.444	12.521	12.181	12.776	12.24	12.929	12.773	13.399	12.148	12.723	12.457	14.315	13.501	13.63	13.837	14.203	14.595	13.877	14.76	15.059	15.039	15.742	15.951	15.847
9.8012	10.243	9.3198	10.644	9.9737	10.425	10.382	10.848	11.102	11.16	9.8245	10.967	11.031	11.379	10.416	11.185	11.777	11.329	10.828	12.462	12.338	11.468	12.774	12.155	12.59	12.49	12.645	13.11	11.99	12.757	11.611	12.319	12.885	12.72	12.973	12.313	12.886	13.975	13.497	14.269	14.858	15.585	13.548	14.568	15.31	14.457	14.856	14.324	15.485	14.935
10.163	10.166	9.8469	9.641	12.248	10.547	10.024	11.059	11.137	11.628	10.461	11.083	11.069	11.753	10.588	12.084	12.519	11.552	11.312	12.116	11.841	12.708	11.625	12.116	12.992	12.746	12.934	11.859	12.687	12.748	12.412	12.531	13.175	13.286	13.228	14.411	13.353	13.651	13.916	13.886	14.233	15.099	15.124	14.668	14.849	15.729	15.642	16.181	15.527	16.773
9.6976	10.365	10.57	10.718	9.792	10.803	10.626	11.118	10.898	9.9694	10.515	10.767	11.333	10.296	11.209	11.554	12.48	11.816	11.68	12.255	12.382	10.564	12.804	12.654	12.267	12.095	12.735	12.515	13.081	12.264	13.162	13.321	12.934	13.674	12.946	13.751	14.387	14.055	13.658	14.581	14.679	15.041	14.238	14.994	15.069	15.396	15.969	14.957	16.538	15.762
9.6806	10.89	10.127	10.056	10.459	11.155	10.943	10.448	12.348	10.449	11.195	11.449	11.205	11.541	11.475	11.205	11.984	11.686	12.15	11.876	12.655	12.438	12.882	11.436	12.397	13.231	12.613	12.575	13.422	12.537	13.235	13.241	12.764	12.812	14.038	12.939	14.214	13.68	14.552	13.665	14.521	14.845	15.068	15.721	16.111	15.199	16.207	16.145	17.676	16.379
9.8473	9.9247	9.9665	10.676	10.439	9.9518	10.205	11.323	10.566	11.429	11.403	10.367	12.335	10.639	10.911	11.658	11.495	12.249	11.997	12.692	12.006	12.712	12.462	12.256	11.914	12.328	12.624	13.001	13.45	13.425	13.161	13.917	13.723	13.623	12.908	14.179	14.485	14.023	15.002	13.714	14.746	15.323	15.128	15.211	16.1	15.971	15.976	17.473	17.084	16.734
11.062	11.1	9.9716	10.638	10.228	11.199	9.992	10.982	11.348	10.796	11.014	11.176	10.863	11.434	11.772	11.642	11.838	12.984	12.886	12.677	12.43	12.591	12.694	12.365	12.793	13.491	12.911	12.713	12.579	14.384	13.381	13.22	12.312	14.19	14.507	15.025	13.62	15.091	13.951	15.175	14.373	15.761	15.203	16.302	16.032	16.743	15.598	16.83	16.563	16.984
10.11	10.448	10.566	10.216	9.9939	11.477	11.461	10.024	10.546	10.843	11.802	11.91	11.715	11.445	11.904	11.596	11.966	11.824	12.829	13.22	12.038	13.245	11.848	13.049	12.185	13.119	13.583	13.374	13.175	13.646	13.23	12.995	14.114	12.84	13.792	14.447	14.311	14.73	13.501	15.723	15.431	15.101	15.627	15.67	16.272	16.169	16.344	16.976	16.622	16.537
10.079	9.3182	11.184	9.8394	11.664	11.016	10.667	10.685	11.816	12.516	11.07	11.392	12.494	11.046	12.053	11.957	12.515	11.088	12.584	12.245	12.098	12.248	11.799	13.876	13.405	12.61	14.293	13.328	13.463	14.538	13.957	13.228	13.091	15.175	14.063	14.214	15.426	14.327	14.59	14.997	15.067	15.071	16.921	15.505	16.206	16.865	16.932	16.558	17.282	16.746
10.061	9.5139	11.577	10.239	10.859	10.191	10.845	11.171	10.336	11.63	11.282	11.835	12.158	11.075	11.782	12.355	12.634	11.763	11.877	12.585	12.626	12.947	11.623	12.772	13.81	13.02	13.935	13.39	13.091	13.396	13.649	13.624	14.664	13.252	14.073	14.576	13.653	14.581	15.377	15.315	14.975	15.007	15.743	16.152	15.624	16.992	16.628	16.806	16.954	18.072
11.112	9.5286	10.781	10.751	9.8376	11.066	11.608	11.439	11.069	10.975	11.548	11.928	11.569	12.196	11.63	12.377	12.653	12.015	12.159	12.258	13.618	13.476	12.932	12.402	13.608	13.399	14.459	13.281	14.504	14.127	14.395	13.058	14.214	13.826	14.895	14.08	13.95	14.389	15.838	14.826	14.995	14.71	16.379	16.604	16.739	16.299	16.247	17.929	17.078	18.197
10.239	8.8641	10.089	9.892	10.102	11.105	11.026	10.759	11.645	12.005	11.375	11.808	11.373	11.28	12.218	12.08	12.436	12.283	12.267	13.976	12.169	12.765	12.972	12.927	13.197	13.458	13.034	12.926	14.359	13.383	14.346	14.859	14.917	14.737	13.851	13.989	15.299	14.749	14.533	15.643	15.542	15.035	16.052	15.713	17.322	16.901	17.114	18.261	17.403	16.7
10.598	9.6947	10.218	10.921	11.123	11.054	11.203	11.034	11.752	11.366	11.809	10.945	11.857	11.185	12.447	11.976	12.457	12.322	12.431	13.708	12.673	12.601	13.036	13.335	13.548	13.434	13.82	14.14	14.609	14.479	14.838	14.361	15.468	14.042	15.25	14.776	14.549	15.535	15.163	15.322	15.604	15.679	16.717	17.116	16.952	17.032	17.639	17.167	16.657	17.544
9.9635	10.222	9.9204	9.5486	10.096	10.913	10.94	10.904	11.632	12.151	12.451	12.554	11.862	11.729	12.006	12.213	11.638	12.997	13.029	13.335	12.917	13.535	13.096	13.79	12.687	13.377	14.797	14.844	14.234	13.795	13.795	14.361	14.735	13.869	14.651	15.719	14.37	15.106	16.065	15.382	15.964	15.659	16.265	16.662	17.088	16.055	18.259	17.635	16.948	17.688
10.54	10.722	10.544	10.839	11.071	10.919	10.371	10.528	11.213	11.706	12.174	12.454	12.403	11.849	12.503	12.589	12.276	12.742	13.049	12.947	12.968	12.957	12.89	12.988	13.469	14.222	14.56	13.311	14.15	13.815	14.593	14.705	15.452	14.736	15.432	15.201	14.694	15.046	15.445	16.337	15.622	16.681	16.443	16.939	16.32	17.523	16.825	18.633	17.658	18.667
9.7549	10.55	11.155	10.325	10.018	10.906	10.61	11.596	11.063	11.664	12.254	11.495	12.396	12.446	12.292	12.516	12.19	12.438	12.824	12.64	12.824	13.537	12.982	13.029	13.9	13.906	13.796	14.241	14.69	14.376	15.17	14.545	15.312	14.858	15.027	15.572	15.163	16.022	15.414	15.614	16.199	16.531	16.125	16.827	17.184	16.649	17.865	18.419	17.985	17.834
10.874	11.506	10.646	11.264	11.859	10.903	10.785	10.69	11.827	12.089	12.652	11.401	12.497	13.105	12.07	12.43	12.751	12.864	12.841	12.851	12.394	13.325	13.241	12.944	13.005	13.637	14.68	14.607	14.007	15.037	14.657	14.154	16.121	14.965	16.428	15.127	15.608	14.38	15.845	16.318	16.012	16.865	16.856	18.314	16.643	17.885	18.402	18.453	18.417	17.44
10.135	10.43	11.147	10.275	11.205	10.677	11.652	11.783	11.943	11.708	11.533	12.594	11.76	11.757	12.542	12.56	12.675	12.849	13.131	14.083	13.91	12.658	12.65	13.691	14.665	13.659	14.076	14.192	14.129	14.171	14.648	14.824	15.237	15.465	15.159	16.172	16.214	15.993	16.05	16.349	16.389	17.069	16.16	17.593	17.096	17.457	17.613	18.322	18.175	18.223
11.063	10.535	11.602	10.476	11.625	11.414	11.22	11.28	11.513	12.893	12.403	12.426	12.433	12.724	12.499	13.061	13.655	12.92	13.658	13.236	13.422	13.758	13.674	13.854	14.187	14.434	13.871	14.787	14.397	15.137	14.159	15.663	15.171	15.622	15.748	16.091	15.269	15.981	16.623	17.104	17.199	16.04	17.17	16.869	18.197	17.584	18.68	17.969	18.857	18.355
10.144	10.821	10.712	11.447	10.368	11.444	11.348	11.956	11.692	11.004	12.33	12.265	11.556	12.546	13.191	13.796	12.719	13.715	12.666	13.555	14.537	12.472	14.078	13.844	14.499	13.398	14.494	14.648	15.724	14.538	15.245	15.098	16.181	15.186	15.451	15.963	16.75	15.321	16.833	16.145	17.006	16.762	16.058	17.684	17.634	17.414	17.916	18.532	18.106	18.959
11.478	11.085	11.497	11.274	11.808	11.02	12.232	11.145	11.878	11.814	12.036	11.494	12.733	12.988	11.792	13.282	12.711	13.771	13.883	13.491	13.494	14.584	13.913	13.807	13.867	14.444	15.91	15.36	14.771	15.619	15.124	16.158	16.152	15.987	15.303	17.035	15.426	16.71	16.663	16.385	16.142	17.602	16.332	17.628	17.194	18.158	17.811	19.459	18.025	17.993
10.628	10.145	11.117	11.943	11.515	11.074	10.96	12.137	11.42	11.096	12.109	12.792	11.789	12.351	13.336	12.394	12.807	13.247	13.261	13.748	13.733	13.479	14.462	14.891	14.896	14.658	13.912	14.886	14.686	15.592	15.762	15.416	16.979	16.408	15.534	15.6	17.114	16.882	16.527	15.737	17.441	16.67	17.361	17.222	17.396	17.968	18.687	18.513	18.152	18.549
11.186	11.153	11.576	11.157	11.437	12.028	11.746	11.321	11.872	12.491	12.042	12.668	12.754	12.885	12.155	13.465	12.419	13.275	13.543	13.282	13.883	14.443	13.898	15.282	13.775	15.537	15.803	15.12	15.654	15.847	15.233	15.692	16.885	14.933	17.391	15.816	16.483	16.49	17.374	17.084	16.828	16.262	17.931	17.565	17.472	17.113	17.212	18.344	19.287	18.692
10.465	11.459	12.105	11.942	11.118	10.572	11.812	12.045	12.188	11.615	12.482	11.975	12.62	12.659	12.59	13.226	11.712	12.949	13.508	14.023	13.191	13.669	13.971	14.124	15.257	14.885	14.729	13.843	16.138	15.855	16.117	16.961	16.605	16.917	15.914	16.915	16.181	17.253	16.339	16.832	16.027	17.17	17.033	16.544	16.781	17.505	17.967	18.327	18.259	19.025
11.253	11.514	10.169	11.555	11.473	11.664	12.287	10.992	13.084	12.18	12.131	12.273	12.267	13.39	12.573	13.253	13.443	13.48	12.703	14.054	13.574	14.461	14.834	15.025	14.011	15.477	15.615	15.289	15.636	15.817	16.05	16.919	16.002	16.551	16.355	17.097	16.593	16.929	17.131	17.761	18.361	16.599	17.098	17.662	17.572	17.609	18.245	18.713	18.61	18.621
11.082	11.39	11.471	11.09	11.291	12.214	11.519	11.89	12.258	11.569	11.699	13.174	13.089	12.841	12.121	13.364	13.189	13.436	14.145	14.036	14.353	14.011	13.382	15.027	15.62	14.845	14.784	16.037	16.342	15.715	15.787	16.215	16.826	16.982	16.481	16.791	16.275	17.076	17.461	17.394	16.687	17.741	17.306	17.491	17.012	16.384	18.496	17.064	18.168	19.051
11.936	11.901	10.608	12.268	12.979	11.458	10.741	12.549	11.357	13.672	12.002	11.783	12.711	13.602	13.239	12.83	14.259	12.282	14.648	13.066	14.8	13.974	14.845	14.433	14.743	14.976	15.313	15.188	16.073	16.214	16.175	16.883	15.492	16.695	17.752	16.658	16.833	17.046	17.138	17.425	17.206	16.983	17.479	18.349	17.046	18.495	17.565	18.018	18.003	18.815
10.786	11.74	11.15	11.469	10.816	12.805	11.081	12.496	11.538	12.806	13.4	12.068	13.184	12.151	13.905	13.065	13.294	14.334	14.211	14.112	14.633	14.039	14.569	14.687	15.199	14.085	15.232	15.626	15.249	17.124	15.763	16.002	17.594	16.276	15.953	17.396	17.656	16.973	16.473	17.611	17.32	17.842	17.075	17.584	17.34	17.561	16.851	17.952	17.757	17.728
12.539	11.239	11.575	11.209	11.719	12.106	11.641	12.231	12.678	12.076	12.866	12.523	13.038	13.685	12.761	14.302	13.061	14.342	14.113	13.708	15.135	13.612	14.79	15.727	14.834	14.889	15.489	16.669	15.754	16.332	17.295	15.84	17.783	16.468	18.069	17.321	17.428	16.674	16.657	17.432	17.351	17.469	18.177	17.565	18.284	16.898	17.551	17.772	19.032	17.71
10.775	12.338	11.024	11.649	11.426	12.372	12.127	11.98	11.81	13.171	13.145	13.5	12.778	12.802	13.206	13.763	14.233	13.451	13.919	14.409	14.09	13.527	14.495	15.677	14.944	15.577	15.427	16.596	15.883	16.036	16.207	16.953	17.523	16.431	17.035	16.539	19.233	18.054	17.576	17.522	18.049	17.722	17.523	17.649	17.331	18.362	17.713	16.631	17.86	17.629
11.626	11.335	12.588	12.083	11.464	12.302	11.762	12.723	12.273	12.591	13.452	12.986	13.366	13.445	13.433	14.302	14.591	13.819	14.677	14.724	14.571	14.839	15.489	14.891	15.288	15.861	15.673	15.12	15.867	16.307	16.485	16.616	16.633	17.741	17.789	16.765	17.551	17.482	17.565	18.148	18.286	17.9	18.473	17.954	17.724	17.625	17.777	17.635	17.835	18.122
11.445	11.511	11.475	11.96	11.363	12.545	11.849	12.028	12.285	12.01	13.586	13.246	13.075	13.201	13.86	14.432	13.955	14.765	14.125	14.824	13.964	14.652	15.223	15.692	15.328	15.766	15.416	15.529	16.604	16.02	16.543	17.42	16.956	16.574	18.604	17.816	17.025	18.431	18.381	19.035	17.671	18.79	18.499	19.124	18.871	17.863	18.173	17.524	18.418	17.974
11.686	11.305	12.646	11.939	11.535	13.15	12.483	12.305	12.127	12.606	12.708	13.732	12.507	14.102	13.491	13.466	14.589	13.764	14.966	14.502	15.167	15.951	15.048	16.259	15.822	15.391	16.285	16.983	16.858	16.527	16.861	17.414	16.992	17.18	18.296	16.832	18.151	18.538	18.597	18.277	18.041	18.909	18.726	19.105	17.657	18.651	18.533	18.603	18.094	18.982
11.525	11.697	11.821	11.651	12.813	11.97	13.004	12.855	13.105	12.987	13.7	12.221	13.353	13.705	13.894	14.048	14.076	14.063	15.275	14.581	14.562	14.595	16.162	16.083	15.631	15.356	16.397	16.859	17.091	16.522	17.505	16.197	17.034	17.804	17.322	17.862	18.249	18.537	18.158	18.485	18.375	19.119	18.371	18.855	18.978	19.075	18.719	18.729	18.08	19.233
12.72	11.369	12.41	12.045	12.529	13.051	12.728	12.528	12.928	13.142	14.225	13.501	12.975	13.982	12.918	13.997	15.043	14.515	14.482	14.767	14.992	15.503	16.023	15.776	14.757	16.665	16.994	17.064	17.183	16.368	17.768	17.294	17.526	16.732	18.234	18.646	18.209	18.579	19.272	19.254	19.216	19.236	18.883	18.789	19.393	19.385	18.612	19.67	18.815	19.07
11.729	11.916	12.381	11.735	12.816	12.998	12.529	13.169	12.976	12.629	13.515	13.512	13.878	12.285	14.634	14.582	13.783	14.702	15.143	15.509	14.614	15.022	15.263	16.385	16.198	16.846	16.372	16.064	16.345	16.656	17.402	18.409	17.583	17.574	18.693	17.869	18.558	18.294	18.612	18.114	18.732	19.829	19.64	18.635	18.911	18.908	19.398	19.197	19.968	18.749
12.178	12.518	12.412	11.954	12.344	13.029	13.166	12.265	13.943	12.846	13.724	13.34	13.801	13.923	13.726	15.092	14.357	14.949	14.994	15.541	14.569	15.934	15.958	16.731	15.331	16.039	16.523	16.582	16.925	18.275	16.932	17.878	18.196	18.682	17.731	18.253	19.009	19.088	20.174	18.795	19.606	19.28	18.601	19.101	19.221	20.193	19.161	18.823	20.468	19.588
11.458	11.9	12.122	13.2	11.884	12.359	12.661	13.205	12.271	13.167	12.565	14.505	13.113	13.202	14.589	13.762	15.299	14.175	14.598	14.844	15.185	15.505	16.267	16.164	15.646	16.743	16.004	16.736	16.947	17.865	17.649	17.825	17.489	18.055	18.467	18.977	19.111	19.162	18.667	18.52	18.43	18.833	18.807	19.039	18.639	18.522	20.19	17.196	20.332	19.459
11.463	12.118	13.032	12.116	12.702	12.381	12.425	12.614	13.601	14.285	13.093	13.675	13.951	14.399	12.874	13.752	15.867	15.616	15.607	14.471	15.198	16.22	15.263	16.113	16.597	16.262	17.832	16.569	17.062	17.234	18.741	18.009	18.345	17.572	19.663	18.067	18.4	19.197	18.838	19.648	19.65	18.806	18.548	19.741	19.824	19.654	18.788	19.855	18.603	19.587
11.372	13.172	12.356	12.739	12.477	12.733	12.498	13.194	12.555	13.085	13.532	14.376	13.71	13.81	14.237	15.067	14.2	14.512	14.733	14.997	15.55	16.692	15.008	16.033	16.318	16.925	16.957	17.166	18.087	17.505	17.496	19.301	18.363	18.273	18.024	19.056	19.853	18.684	19.432	19.46	19.733	18.953	18.685	19.124	19.418	19.152	18.462	17.408	19.087	18.869
11.917	11.953	13.281	11.678	12.935	14.262	12.631	13.387	13.655	14.138	14.096	14.323	13.677	13.978	15.598	14.854	14.825	15.729	14.458	15.724	15.214	16.14	15.82	16.386	17.251	17.869	16.802	18.365	17.031	17.857	18.615	18.854	18.821	18.591	18.585	18.174	20.67	18.064	19.46	19.933	19.303	19.28	19.409	20.004	19.342	18.968	19.093	19.724	18.941	19.705
11.941	12.715	12.711	12.965	12.917	12.308	13.788	13.473	13.67	13.066	12.975	13.95	13.876	14.195	14.935	15.306	14.811	15.053	14.675	15.265	16.385	15.898	15.503	17.131	16.717	17.384	16.938	17.325	18.307	18.403	18.443	17.835	19.216	18.731	18.235	18.075	19.705	19.249	18.558	19.385	19.217	20.202	18.622	19.557	20.269	19.223	18.687	19.436	19.15	19.658
12.478	12.158	12.967	12.315	13.22	13.389	13.342	13.819	13.615	12.568	13.835	13.721	14.902	14.395	14.64	15.29	15.124	15.299	16.53	15.331	15.537	17.228	16.148	16.851	16.755	17.26	17.796	18.22	17.896	18.245	18.128	18.355	19.074	19.446	18.972	19.212	19.769	19.661	19.724	19.514	20.178	19.327	19.531	19.585	19.994	19.597	19.701	18.471	18.625	17.959
11.79	11.972	12.74	12.38	12.828	12.99	13.024	13.84	13.138	12.873	14.457	13.788	14.431	15.038	14.53	14.783	15.243	14.821	15.509	16.126	15.66	15.478	16.815	16.695	16.289	17.747	17.65	18.337	17.259	18.866	18.666	18.837	18.091	19.08	18.618	18.651	18.857	18.939	20.491	20.071	19.204	20.705	19.996	19.656	18.766	19.241	19.844	18.157	18.778	19.004
12.71	12.481	12.524	12.212	12.623	13.46	13.026	13.814	13.317	14.482	14.219	13.79	14.183	15.962	15.361	16.038	16.01	15.553	16.626	15.595	17.371	17.047	16.32	16.582	16.429	18.435	16.921	17.058	18.17	18.533	18.834	19.594	18.72	19.006	19.342	19.503	20.384	19.838	19.477	19.515	20.324	20.205	19.92	20.035	20.873	19.125	19.827	19.344	19.141	18.065
12.802	11.883	12.721	13	11.596	13.721	12.793	13.652	12.989	14.129	14.158	14.764	14.408	15.167	15.476	14.099	16.383	15.736	15.759	15.92	16.979	15.605	17.091	17.469	17.808	16.711	18.062	17.652	18.632	18.821	18.182	18.448	18.504	19.522	18.188	19.962	20.096	18.911	19.425	19.154	20.887	20.17	18.865	19.779	18.507	20.084	19.38	18.122	18.817	17.591
13.265	11.665	12.518	12.305	13.113	12.266	13.871	12.616	14.109	15.387	14.068	13.812	14.876	15.331	15.381	15.665	15.182	16.189	17.003	16.389	16.936	16.334	17.625	17.139	17.597	17.671	18.406	18.284	18.98	18.152	19.076	18.668	19.005	19.115	19.99	19.636	19.956	18.921	19.619	19.843	19.834	19.435	20.05	19.677	19.046	20.175	18.808	20.205	19.157	19.057
12.423	12.741	12.874	12.551	12.893	12.713	14.166	13.069	14.501	13.3	14.605	15.979	14.504	15.6	15.225	16.427	15.415	16.444	16.696	16.036	16.254	17.099	17.385	18.164	15.788	18.69	18.461	17.883	18.275	19.027	19.596	18.713	19.311	18.52	19.718	19.098	19.53	19.49	20.058	20.084	19.917	20.334	19.147	18.917	19.805	19.266	19.138	18.571	18.981	18.745
12.011	12.693	12.723	12.898	14.1	13.686	13.874	14.503	14.276	14.864	15.183	14.796	15.426	14.933	15.816	15.291	16.051	16.402	15.96	16.862	17.098	16.54	17.831	17.654	17.62	17.81	18.804	18.624	19.012	19.2	18.106	18.635	18.747	20.521	18.98	19.35	19.346	20.312	19.886	19.738	20.205	19.825	19.636	18.875	19.795	19.091	19.015	19.235	19.438	18.297
12.977	13.807	12.923	12.9	13.998	13.457	13.979	13.384	15.24	13.7	14.46	15.454	14.867	14.785	15.163	16.293	16.324	16.184	16.759	16.8	17.045	17.063	16.851	18.233	18.126	18.411	18.294	19.055	18.233	19.214	19.449	18.89	19.825	18.441	18.584	20.327	20.312	19.712	19.285	19.272	20.285	19.815	18.958	18.682	18.359	19.178	18.274	18.885	18.529	17.506
13.633	12.24	13.255	13.564	14.896	12.69	13.852	15.282	14.149	14.458	14.101	16.004	13.89	16.481	15.492	16.887	16.523	16.897	17.175	16.817	16.62	17.772	17.452	17.216	17.674	17.852	18.566	18.526	18.959	18.79	19.758	18.878	19.793	19.242	19.987	19.315	19.167	19.159	18.705	19.525	19.715	18.473	19.731	18.621	19.254	18.78	18.031	18.531	18.167	18.176
12.231	14.202	12.663	14.112	13.544	13.666	13.545	14.273	14.375	14.405	15.888	14.002	15.148	15.613	16.362	15.552	14.924	16.106	16.538	17.499	16.77	16.857	17.72	17.279	17.636	18.502	17.733	18.316	19.397	18.856	18.609	19.405	18.998	18.509	18.969	18.9	19.21	18.941	18.694	19.618	19.807	18.471	18.636	18.459	18.92	18.226	18.272	17.876	18.17	18.661
12.992	13.624	13.362	14.007	13.386	14.276	13.638	14.238	14.113	15.696	14.969	14.796	15.531	15.792	15.872	16.1	16.764	17.443	16.595	16.33	17.179	17.156	17.472	17.866	17.815	17.843	18.497	18.193	18.269	19.374	19.642	18.918	19.14	19.236	19.151	18.956	19.979	18.511	19.778	20.292	19.525	19.532	19.097	19.255	18.633	18.577	17.607	19.171	17.989	17.948
13.847	13.084	13.455	14.317	14.038	13.969	13.865	14.176	15.736	14.632	14.746	16.329	14.795	15.668	15.656	16.186	16.324	15.894	16.999	16.558	17.346	16.726	17.368	18.645	18.032	18.657	17.763	18.227	18.992	18.891	18.278	18.452	18.768	19.639	18.878	19.756	18.485	19.264	18.784	18.541	18.743	18.924	18.878	17.951	18.062	18.915	18.404	19.042	18.463	17.563
13.412	14.056	13.263	14.715	13.835	14.349	14.73	14.502	15.31	14.72	14.872	15.722	16.175	16.48	15.917	15.704	17.091	16.787	16.615	16.485	17.449	17.164	18.116	17.56	17.542	19.087	18.16	19.377	18.875	19	18.306	19.834	19.134	19.572	19.373	19.227	19.078	17.144	19.792	19.704	19.406	19.115	18.956	18.947	19.11	19.036	18.25	17.444	18.184	17.877
12.775	13.704	12.945	13.777	14.275	13.437	14.026	13.784	14.292	14.648	15.04	14.844	15.422	16.254	15.495	15.582	16.504	16.159	16.92	16.41	16.302	17.481	17.114	17.496	16.79	16.968	19.101	18.275	18.119	18.72	19.191	19.183	19.006	19.228	18.821	19.586	19.441	19.346	19.26	18.722	18.966	18.415	18.864	18.248	18.396	18.324	18.05	17.938	17.913	17.973
12.38	13.679	14.324	13.486	13.668	14.049	15.359	14.398	15.435	15.379	16.095	15.036	16.929	16.468	16.224	16.03	16.436	16.845	16.419	17.145	16.635	17.437	17.223	16.693	18.127	17.585	17.895	18.697	17.869	18.535	19.781	19.171	18.533	18.96	19.774	19.446	19.283	19.303	18.974	19.252	20.077	18.65	20.101	19.29	18.598	18.987	18.723	18.339	18.573	17.615
12.584	13.67	12.955	14.364	13.567	14.276	14.664	15.026	14.523	15.144	15.361	14.95	15.841	15.959	15.661	16.169	15.988	15.808	16.14	17.298	16.593	17.143	17.565	16.754	18.395	17.268	17.822	17.696	18.59	18.635	18.91	18.615	19.385	19.853	19.669	19.36	19.827	20.215	18.706	19.171	19.781	19.267	18.775	18.624	19.037	19.002	18.522	18.914	17.682	18.138
13.853	12.859	13.78	14.391	14.23	13.928	14.765	14.11	15.315	14.762	15.872	15.163	15.508	16.221	16.147	15.74	16.8	16.797	15.313	16.862	16.79	17.334	18.212	17.5	17.581	17.622	18.368	17.409	18.581	18.538	19.866	18.473	18.429	19.402	19.16	19.096	18.959	19.41	19.79	20.194	18.83	19.752	20.104	19.757	19.089	19.827	19.414	18.208	18.54	18.017
13.077	13.677	12.84	13.741	13.678	13.353	15.279	14.182	14.659	14.636	15.465	16.076	15.969	16.056	15.702	17.725	16.009	16.609	16.521	16.419	17.172	17.329	17.96	17.979	17.813	17.956	17.556	18.221	17.806	18.239	18.692	18.917	18.991	18.543	18.938	19.55	19.122	20.322	19.403	19.463	20.036	19.718	18.868	19.123	18.773	19.54	18.825	18.389	17.775	18.479
13.597	13.671	14.47	13.035	14.966	14.538	14.351	15.085	15.39	16.042	15.755	15.437	16.425	16.511	16.716	16.702	16.81	16.438	16.914	16.69	18.141	17.736	18.377	18.55	18.144	18.843	18.419	17.36	19.208	18.554	19.311	18.583	20.171	19.752	20.232	19.506	19.835	20.126	19.557	20.103	20.573	18.993	19.884	19.915	18.438	19.412	18.717	19.213	17.581	18.99
14.309	12.96	15.204	14.962	14.528	15.132	15.33	15.239	15.31	14.715	16.519	16.367	15.044	17.002	16.398	17.916	15.907	17.274	16.615	18.215	17.214	18.757	18.41	18.91	18.535	18.068	19.173	18.92	19.039	19.19	19.822	18.885	19.563	19.818	19.057	18.857	20.188	18.923	19.027	20.267	18.831	19.671	19.112	19.13	19.13	19.035	18.24	18.611	17.697	19.12
16.569	14.342	13.819	15.317	15.066	15.118	15.341	15.677	15.6	15.523	15.66	17.095	16.438	17.26	17.291	16.909	17.403	17.872	17.406	17.976	18.837	18.783	19.058	18.98	19.801	18.912	20.207	19.022	20.034	19.218	20.027	19.518	19.975	19.876	20.851	19.829	19.518	20.786	20.167	20.007	19.38	19.584	20.197	19.118	19.475	18.402	19.294	19.168	18.154	17.985
14.516	15.435	14.744	15.432	15.005	14.204	16.411	15.45	15.2	16.392	17.701	16.146	16.877	16.687	16.746	17.945	17.318	17.954	18.14	18.521	17.935	18.255	19.355	18.192	19.195	18.705	20.133	19.666	19.457	20.055	18.938	19.748	19.757	19.943	19.09	19.877	19.637	19.538	19.397	19.196	19.486	18.03	19.275	19.375	18.988	18.707	18.604	18.177	18.283	18.667
16.022	14.114	15.416	15.595	15.095	16.355	15.817	15.653	16.459	15.948	16.4	17.265	17.723	16.619	17.19	17.915	17.916	17.83	18.299	18.159	17.586	19.434	18.831	20.34	18.806	19.541	20.696	19.333	19.722	19.43	20.296	20.134	20.19	20.138	19.556	20.245	19.695	18.708	19.892	19.999	19.014	19.288	19.255	19.386	19.415	18.649	18.772	18.92	18.07	18.009
14.198	15.265	15.34	16.252	15.173	16.06	15.936	16.263	16.52	16.476	16.997	17.067	16.756	18.139	16.429	16.818	17.05	17.63	17.972	18.143	18.548	18.472	19.016	18.988	19.808	19.256	18.734	19.391	20.233	20.714	20.565	20.342	19.162	20.607	19.23	19.09	20.277	19.596	19.974	19.267	19.177	18.59	19.416	18.634	18.061	18.766	17.743	18.827	18.42	18.251
15.439	15.384	15.736	15.904	17.104	16.411	15.501	16.236	16.698	17.764	16.773	18.093	17.193	17.183	16.983	17.62	18.109	18.734	18.309	18.7	18.473	18.048	18.852	18.918	19.922	19.862	19.926	20.363	20.024	19.757	19.57	19.856	20.45	20.408	19.619	20.319	19.173	19.35	18.811	19.997	18.916	19.362	18.848	19.915	18.192	17.992	18.173	18.098	17.573	18.057
15.147	16.082	16.158	16.478	16.261	16.076	17.255	15.766	16.778	16.31	17.364	17.681	17.902	16.759	18.178	18.074	17.795	18.642	18.811	18.473	18.078	18.505	19.834	19.145	19.239	20.253	20.502	20.798	19.069	19.149	19.865	20.849	20.415	19.898	19.224	19.835	19.004	19.555	19.411	19.748	19.178	18.471	19.357	18.896	18.437	18.282	17.874	17.826	17.951	16.728
14.567	16.073	16.067	15.991	16.303	16.413	16.911	17.058	16.852	16.665	17.318	17.904	17.614	17.291	17.869	18.22	18.373	19.442	18.041	19.185	18.712	18.996	19.513	20.332	19.302	19.911	20.137	19.412	20.99	20.235	20.172	19.159	19.869	20.347	19.414	20.342	20.166	18.926	20.044	20.316	19.537	18.379	18.935	18.799	18.196	18.532	18.281	18.135	18.234	18.514
15.779	15.933	15.811	16.647	15.958	16.726	17.161	17.373	16.356	17.236	17.828	17.569	17.844	17.075	18.319	17.661	18.274	18.141	19.055	18.692	19.104	19.283	19.413	18.808	19.487	20.047	20.108	19.558	19.669	20.308	20.514	19.521	19.806	19.311	19.868	19.834	18.831	19.29	19.083	20.258	19.391	19.11	18.409	18.368	18.557	18.321	18.168	17.35	17.544	18.304
15.439	15.785	16.38	16.167	17.322	16.351	16.998	16.29	17.478	17.79	17.775	17.764	17.33	18.492	17.755	17.684	19.206	18.843	18.971	19.457	19.086	18.979	19.949	18.943	19.056	20.025	20.564	20.132	21.475	19.327	20.397	19.839	21.218	19.37	20.028	20.184	19.481	20.174	18.602	17.739	18.414	18.985	18.282	19.185	18.558	18.479	17.486	18.133	18.644	17.505
14.859	15.746	16.979	16.242	16.604	16.445	17.662	16.783	16.395	17.971	17.776	17.44	17.674	18.565	18.061	18.829	18.613	17.819	19.131	19.173	18.65	18.441	19.717	19.904	19.874	20.783	19.239	20.678	19.998	19.387	21.024	19.521	20.253	19.878	19.134	19.956	19.297	19.319	19.599	19.173	18.579	19.404	17.796	17.778	17.63	18.785	17.976	18.35	17.891	17.453
15.524	15.917	16.865	16.944	17.08	16.744	17.608	17.981	17.425	18.111	17.412	18.53	17.143	18.677	17.38	18.914	18.998	19	18.815	18.999	18.853	19.999	19.905	19.642	19.126	19.999	19.656	20.042	20.098	19.611	20.515	19.761	20.135	20.115	19.564	19.584	19.7	20.224	19.367	19.085	18.468	18.829	18.321	17.952	18.457	17.599	18.091	17.999	18.556	16.497
14.886	16.843	16.481	16.981	16.017	17.174	17.486	16.877	17.445	17.413	17.935	17.832	17.83	19.227	18.531	18.55	19.311	18.611	18.988	19.535	18.938	19.594	19.445	19.49	19.761	19.521	19.749	19.882	19.691	20.019	20.052	20.024	18.844	20.01	19.706	19.26	19.691	18.016	19.487	18.865	18.77	18.493	17.624	19.123	19.105	18.332	17.378	17.485	17.043	17.78
17.417	17.082	16.446	16.59	17.964	17.35	17.221	17.315	17.51	18.368	17.896	17.804	18.23	19.113	18.366	19.218	18.869	19.832	19.233	18.893	19.327	20.003	19.482	20.072	20.024	19.917	19.9	19.906	20.134	20.048	21.256	18.935	20.263	19.289	21.074	18.945	18.696	19.394	19.462	18.459	18.372	19.047	18.335	18.537	17.639	18.792	18.406	17.425	17.254	16.48
16.111	16.598	16.355	16.95	16.55	17.437	16.587	17.968	18.454	17.55	18.146	17.308	19.048	18.222	18.911	18.414	19.901	19.337	19.38	19.218	19.243	19.678	18.706	19.883	19.572	19.24	19.031	20.117	20.099	20.044	18.895	20.662	19.174	19.328	19.689	19.213	19.743	17.934	18.955	19.312	17.923	19.077	18.011	18.152	18.636	18.188	18.085	17.36	17.415	18.022
15.945	16.04	17.005	16.739	18.177	17.556	17.728	17.856	17.892	18.307	18.895	18.638	18.457	19.977	20.024	18.874	19.138	20.224	18.076	19.236	18.881	18.951	19.5	19.712	20.522	19.356	18.983	19.908	18.821	20.942	18.684	19.633	18.965	19.8	19.15	19.469	19.638	18.692	19.546	19.132	18.806	18.049	18.765	17.829	17.642	18.097	17.624	17.944	17.124	18.054
17.092	16.313	16.505	17.905	16.097	17.342	17.874	16.933	18.077	17.96	19.231	17.638	19.515	18.646	18.646	19.688	19.164	19.473	19.276	19.5	19.448	18.549	19.136	19.605	19.7	19.165	19.633	19.138	19.268	19.838	19.071	19.256	18.26	19.495	18.787	19.101	18.198	19.206	18.451	18.373	18.753	18.833	18.426	18.428	17.386	17.958	18.391	17.985	17.851	17.604
17.086	17.06	17.022	18.216	17.891	17.491	18.043	17.885	19.702	18.593	19.363	17.998	19.431	19.305	19.252	19.99	18.771	19.512	20.12	19.071	19.715	19.117	19.516	19.517	20.017	18.775	20.564	19.221	19.567	19.492	19.242	20.172	18.504	19.873	18.52	19.107	18.656	18.374	18.043	18.384	18.165	18.071	18.515	17.455	18.393	16.645	17.843	17.096	18.023	17.394
16.644	17.143	16.857	16.625	18.429	17.429	18.803	17.791	18.803	18.1	18.419	19.408	18.149	19.5	19.122	19.494	20.729	19.123	19.267	19.844	19.725	20.648	17.561	20.19	19.213	19.81	18.785	19.347	19.047	19.708	18.975	19.169	19.514	19.425	19.711	18.908	19.093	18.419	18.197	18.264	18.066	18.675	17.829	17.528	18.002	17.463	17.099	17.597	16.694	18.212
16.492	16.969	17.585	17.749	18.284	17.975	17.572	18.284	18.577	18.462	18.616	18.938	19.167	18.807	19.662	19.266	19.248	19.281	19.573	20.768	19.556	19.701	19.927	18.355	19.031	20.21	19.569	19.438	19.281	19.958	19.524	19.362	19.349	18.471	18.628	18.525	18.775	18.225	19.032	18.067	17.291	18.166	18.269	17.49	18.414	18.347	18.197	17.506	17.476	18.031
17.119	17.266	17.04	17.041	17.299	19.862	18.795	17.735	18.396	18.364	19.537	18.817	19.169	19.557	18.483	19.21	20.448	18.327	20.128	20.374	19.539	19.746	20.086	19.389	19.113	19.057	19.25	19.022	18.521	19.015	19.669	18.943	19.133	18.377	18.721	19.182	18.086	18.361	18.924	16.989	18.739	17.746	16.61	17.361	17.28	17.945	17.548	17.159	18.135	17.044
16.958	16.742	18.115	17.435	18.159	18.172	18.024	18.62	18.591	19.589	19.623	18.921	18.494	20.288	19.991	19.398	20.279	19.948	19.555	19.966	19.492	20.835	21.123	18.941	19.941	18.986	19.002	19.425	18.875	18.663	19.145	18.714	18.487	19.462	18.271	19.236	18.575	18.562	18.094	18.23	17.173	17.711	18.84	17.784	16.918	17.722	17.239	18.629	17.382	17.362
17.214	16.93	17.842	17.785	17.759	19.187	18.688	19.44	19.284	18.933	19.415	19.507	19.719	19.235	19.265	19.732	19.924	20.135	19.026	21.329	18.379	20.016	19.488	20.203	18.811	19.525	18.778	18.162	19.357	18.022	19.057	18.439	18.52	18.296	18.538	18.07	18.617	17.689	18.372	18.297	17.262	18.024	16.966	17.264	17.051	17.744	17.439	17.224	18.139	16.483
17.425	17.384	17.919	18.224	18.332	18.1	19.051	18.887	18.896	19.954	19.764	19.898	18.299	19.476	19.339	20.285	18.678	19.413	19.817	18.611	19.43	20.519	20.493	20.517	19.437	19.013	18.453	19.307	19.597	18.405	19.545	18.725	18.543	18.821	18.449	18.454	18.31	18.51	18.321	18.066	18.412	17.738	17.02	17.595	18.121	16.747	18.472	17.184	17.284	18.742
16.634	17.769	17.964	17.366	18.551	18.276	18.929	19.487	18.41	18.667	19.191	20.033	19.291	18.668	19.606	19.963	19.507	19.644	20.349	19.266	20.512	20.254	19.213	19.231	18.329	19.021	19.132	18.813	19.429	18.91	17.971	18.383	18.129	18.284	17.12	18.858	17.094	19.01	17.788	17.054	17.776	17.612	16.713	16.988	17.262	17.589	16.79	17.318	17.625	16.567
18.695	18.191	17.16	17.823	18.384	19.522	19.026	18.373	19.883	19.747	20.01	20.206	19.82	19.702	19.242	19.215	20.278	20.083	20.279	19.969	19.865	19.151	19.547	20.015	18.702	19.59	19.456	18.265	18.983	18.35	18.888	18.544	18.477	18	18.695	17.367	17.326	18.045	18.089	17.63	17.219	18.339	16.57	17.891	16.458	17.741	17.516	17.815	17.355	16.745
18.59	17.642	18.588	18.161	18.183	17.273	18.829	19.774	19.168	19.469	19.737	19.265	19.463	19.378	20.157	19.65	19.665	19.745	19.421	19.047	19.261	18.62	20.068	19.743	19.594	19.403	18.466	19.256	18.163	17.851	18.35	19.2	17.775	19.044	17.875	18.08	17.665	18.047	16.948	18.116	17.739	17.211	16.829	17.151	17.99	17.755	17.012	17.821	17.187	17.471
17.462	17.885	17.598	18.007	18.018	19.195	19.036	19.013	19.817	19.307	19.2	18.558	19.301	19.783	20.048	19.265	19.809	19.995	19.951	19.579	19.629	19.043	19.364	19.605	18.631	18.792	18.506	17.927	18.469	19.209	18.779	18.057	17.551	18.536	18.374	17.621	18.123	17.297	17.787	17.799	18.108	16.945	18.417	17.304	16.103	18.004	17.245	18.109	18.222	17.085
18.086	18.245	18.212	18.675	18.097	18.836	19.793	18.451	19.817	18.928	19.828	19.615	18.935	19.436	18.463	19.963	18.844	19.162	19.277	19.039	19.63	19.214	18.484	19.226	17.681	19.415	18.976	17.771	18.966	18.048	18.288	17.554	18.154	18.017	17.792	17.525	18.045	16.956	17.632	18.009	17.979	18.058	17.222	16.623	18.132	18.143	18.613	17.874	16.914	17.683
18.795	17.993	18.666	18.404	18.995	19.332	20.191	17.912	20.101	19.411	20.542	18.544	19.859	19.25	18.977	18.979	19.335	19.845	19.504	19.695	17.958	19.485	18.575	18.218	18.407	19.188	18.083	18.474	18.502	19.179	17.981	17.407	18.288	18.256	18.354	17.674	17.753	18.006	16.963	16.845	17.066	17.585	18.251	16.948	17.396	17.232	17.71	17.217	16.911	18.056
18.339	18.217	18.164	18.531	18.778	18.707	18.793	18.153	19.378	19.455	19.137	19.383	19.618	18.846	19.728	19.18	19.577	18.365	19.412	19.5	18.752	19.968	18.163	18.951	18.65	17.984	18.514	17.737	18.702	17.784	17.424	18.105	18.584	17.881	17.97	18.262	18.54	17.08	16.426	16.497	17.881	16.679	17.338	17.495	17.589	17.773	16.727	16.885	17.671	17.805
17.465	18.726	19.515	18.523	18.837	19.224	19.163	19.338	19.527	19.772	18.643	18.971	19.578	19.894	19	18.774	19.81	18.098	20.053	19.377	19.461	18.517	19.538	19.175	17.967	17.956	18.042	17.917	17.846	17.95	18.162	17.571	17.972	17.696	18.495	17.168	18.043	16.387	17.015	17.605	16.272	18.1	16.732	17.118	17.395	16.279	17.963	17.803	17.094	17.627
18.065	18.734	17.896	19.065	18.641	18.636	19.069	19.131	18.08	18.932	19.404	18.637	20.267	18.437	19.659	19.399	19.127	18.64	20.061	18.941	17.95	18.344	20.141	17.729	18.375	17.841	17.39	18.014	17.398	18.162	17.104	17.05	17.381	16.694	17.853	17.227	17.364	17.916	17.277	17.113	16.703	16.555	16.775	16.688	17.927	17.41	17.119	17.421	18.087	16.989
18.975	18.217	18.484	18.909	18.714	19.007	19.035	18.315	19.541	19.413	18.47	19.295	18.567	19.88	19.088	19.556	18.609	19.832	18.029	18.62	18.737	18.668	17.985	17.384	18.103	16.988	17.714	17.42	17.293	17.585	17.337	17.195	17.229	17.435	17.055	17.76	17.037	17.633	16.384	17	16.538	16.332	16.37	18.163	15.861	17.385	16.653	17.454	17.841	17.057
18.692	17.565	18.395	18.649	18.456	18.86	19.146	18.547	19.047	18.033	19.181	18.365	18.742	18.806	19.399	19.019	18.505	19.171	19.209	18.921	18.014	18.302	17.254	17.831	17.151	17.244	17.365	17.213	16.451	16.521	17.374	16.997	17.262	17.378	17.562	16.558	16.945	17.166	16.413	17.872	17.313	17.195	17.602	16.094	17.398	17.473	17.596	16.829	16.442	17.806
18.892	17.622	18.255	16.897	19.142	19.375	18.615	18.115	18.355	17.911	20.301	18.202	18.474	18.881	19.801	19.306	18.866	19.585	18.642	18.323	18.853	18.366	17.444	17.535	16.957	17.184	17.29	17.28	16.853	16.58	16.826	16.781	17.424	16.071	17.712	16.983	17.37	16.26	17.845	17.45	16.399	17.038	16.664	17.347	17.886	16.576	17.521	17.619	17.536	16.693
18.655	19.037	18.894	18.917	18.415	18.121	18.034	18.698	18.427	18.949	18.944	18.29	18.391	18.46	18.092	17.439	18.619	18.776	17.878	18.541	17.334	18.411	17.217	17.06	17.779	16.432	16.817	16.703	17.018	15.995	16.749	17.702	16.658	17.289	15.716	16.265	16.827	17.224	15.939	17.315	16.467	16.816	16.964	16.764	16.819	17.303	17.405	16.363	16.769	15.455
18.997	18.705	19.37	17.861	19.251	18.532	18.866	19.213	17.648	18.654	18.446	19.252	17.401	18.45	18.139	18.266	18.551	17.797	18.411	17.934	17.936	18.051	17.814	17.344	17.267	16.551	17.274	16.159	16.531	15.228	17.084	16.143	15.489	17.14	16.674	16.531	16.892	17.322	17.043	17.152	16.715	16.849	16.491	17.426	16.564	16.814	17.287	16.901	17.432	16.71
18.871	18.414	19.826	18.557	18.802	18.553	19.092	19.343	17.912	19.182	18.246	18.893	18.002	18.601	18.811	18.505	18.326	17.451	17.026	18.133	18.561	17.876	17.516	17.515	17.391	17.665	16.607	17.218	16.14	15.93	16.208	15.557	15.922	17.748	16.182	16.42	16.605	16.104	16.658	16.839	17.277	16.816	17.021	16.426	17.062	16.609	17.537	15.975	16.766	16.693
19.043	18.615	18.255	19.215	18.589	19.493	20.208	19.154	19.913	19.142	18.791	17.751	19.068	18.607	18.601	18.277	17.991	19.542	17.319	18.311	18.321	17.922	16.957	17.562	17.722	17.726	17.781	16.736	16.206	16.612	15.594	16.316	16.498	17.309	17.417	16.661	16.519	17.941	17.277	16.994	15.938	17.002	17.005	17.477	16.365	16.153	17.512	17.262	17.36	17.215
19.496	19.528	18.944	19.91	19.595	19.663	19.407	19.862	18.965	19.841	19.14	19.15	19.251	17.964	18.212	18.231	18.647	17.754	17.898	17.621	18.277	17.38	17.53	17.293	17.408	17.781	16.976	17.051	16.597	17.039	15.581	17.069	15.967	16.856	16.714	16.775	17.191	16.629	16.56	16.151	17.083	17.439	16.342	17.163	17.039	16.389	17.75	16.449	16.725	16.677
19.433	18.218	19.401	19.342	19.929	19.249	19.388	19.356	19.964	19.379	19.468	19.171	18.965	19.647	18.221	18.641	19.154	19.461	17.104	17.553	17.858	18.065	18.668	17.051	17.655	18.167	17.456	17.226	16.498	16.457	17.265	15.844	17.361	16.697	17.418	17.535	18.36	17.709	16.619	17.031	17.132	16.488	17.429	16.639	16.59	15.95	16.617	17.066	16.812	16.856
19.289	19.087	19.695	19.089	19.252	19.799	20.272	19.752	19.315	20.046	19.901	19.496	20.031	18.588	18.809	18.844	18.367	18.297	18.155	17.943	17.876	17.607	19.125	17.128	17.382	17.855	16.953	17.141	16.965	17.29	16.994	17.585	16.438	16.881	17.916	16.936	17.917	16.855	16.748	17.978	16.397	17.221	17.265	16.61	16.924	17.385	16.622	16.51	17.087	16.505
19.753	20.026	19.716	19.147	20.362	19.384	20.674	19.845	20.514	19.516	19.494	19.877	20.015	20.104	18.495	19.141	18.987	19.424	18.45	17.682	18.197	17.417	17.708	17.235	17.489	17.703	17.358	17.943	17.901	17.071	17.584	17.262	17.466	17.249	17.826	17.634	17.318	18.008	17.735	16.823	16.684	17.146	17.258	17.475	17.856	16.81	17.212	17.418	17.282	16.006
17.916	19.602	19.471	19.184	20.689	19.876	19.557	19.553	19.695	19.774	19.239	19.407	19.997	18.115	19.525	18.951	19.132	19.206	19.406	18.06	17.764	16.812	17.985	16.912	16.911	16.444	17.699	17.996	17.121	17.647	16.981	18.304	17.391	17.419	17.333	17.466	16.342	17.838	16.956	18.13	17.385	16.461	17.522	16.258	18.376	16.102	17.277	16.802	16.863	17.186
20.417	19.422	19.356	19.985	21.309	20.681	19.743	19.81	19.725	19.905	19.791	19.559	19.46	20.325	18.841	19.463	18.853	18.532	19.456	17.909	18.38	17.805	16.925	17.056	17.869	16.683	17.621	17.198	17.103	17.527	17.838	17.27	17.488	17.102	17.222	17.668	17.431	17.597	17.169	16.654	17.53	17.85	16.752	17.188	17.134	16.865	17.019	17.071	16.505	17.146
20.4	20.788	19.389	19.648	19.717	20.101	20.312	20.478	19.723	19.323	18.833	19.601	19.815	18.937	18.604	18.474	18.239	18.398	18.56	17.053	18.064	17.334	18.229	16.874	16.688	17.028	17.408	17.146	17.204	16.954	18.106	17.77	16.978	17.351	18.132	16.446	17.476	16.195	16.58	17.732	17.51	17.208	16.228	17.222	17.212	16.393	17.105	16.376	16.767	17.085
20.113	19.302	20.092	20.726	19.924	20.884	19.613	20.241	20.964	18.655	20.055	18.983	18.461	19.673	19.575	18.538	19.066	18.904	17.663	18.067	17.99	18.14	18.703	16.553	18.216	17.167	17.167	17.573	16.779	17.498	18.12	17.324	17.383	17.356	17.894	16.035	16.172	17.516	17.54	17.542	17.191	16.552	15.993	18.076	16.933	16.652	16.811	17.708	18.123	17.475
18.908	20.597	19.714	19.762	19.932	21.048	19.458	20.267	19.184	19.72	19.695	19.733	18.937	19	19.683	18.689	19.207	17.665	18.965	17.605	18.401	18.434	18.051	17.751	16.407	18.068	15.614	16.832	17.084	17.462	16.168	17.291	16.756	17.873	17.184	17.066	16.512	16.716	16.884	17.132	16.804	17.371	17.148	17.395	16.417	16.702	17.767	17.073	16.942	17.392
20.37	19.487	20.626	20.269	19.003	20.255	19.342	19.837	19.08	20.552	18.831	19.634	19.108	19.624	18.814	18.852	18.545	18.84	18.858	17.921	17.964	18.169	18.331	18.421	17.582	18.473	17.618	16.598	17.117	17.224	16.541	18.125	16.449	17.03	16.852	16.274	17.445	16.665	16.972	17.886	17.418	17.454	16.048	18.014	17.59	16.348	17.599	16.732	16.939	16.891
19.623	20.208	19.9	19.238	19.05	20.823	19.864	19.944	19.44	19.743	18.813	19.655	18.899	19.127	18.718	18.938	18.824	18.262	17.926	18.44	17.833	18.423	17.125	17.652	16.965	17.248	16.699	17.068	15.854	17.272	16.24	17.359	16.316	16.016	17.401	17.336	16.597	17.085	16.205	16.586	17.144	17.394	16.562	17.252	16.906	15.901	17.502	16.854	17.651	16.565
20.257	19.396	20.53	20.221	20.241	19.36	19.654	19.214	19.346	19.178	19.287	19.243	18.91	19.185	17.96	19.143	18.507	18.555	18.476	18.769	17.913	17.896	17.326	18.32	17.733	16.848	17.516	17.136	16.587	16.686	17.226	16.762	17.181	16.611	16.801	16.857	16.594	16.564	17.269	15.382	17.397	16.813	17.001	17.443	16.44	16.946	17.781	17.982	15.961	18.198
19.835	20.201	19.045	20.118	20.247	19.213	19.668	19.426	18.67	19.139	18.681	18.814	18.745	18.815	18.738	18.492	18.182	18.597	18.048	17.851	18.691	17.808	17.334	16.794	17.87	18.297	16.716	17.673	17.145	16.874	16.463	17.196	16.459	16.323	15.812	16.61	16.725	17.117	16.065	17.562	16.635	17.01	17.102	17.44	16.703	17.149	17.367	17.054	16.797	16.816
21.032	19.425	19.386	19.617	19.387	20.089	19.427	19.294	20.067	18.047	18.676	19.271	18.953	19.901	18.409	18.938	18.984	19.31	17.691	18.059	18.356	18.295	17.296	17.754	17.521	17.866	17.415	17.97	17.093	17.054	17.504	16.432	16.925	16.209	16.669	16.795	16.92	16.905	17.244	17.151	16.625	16.276	17.003	17.802	17.036	17.346	17.937	16.499	16.566	16.603
19.522	20.596	19.889	19.914	18.698	19.545	18.429	20.014	18.709	19.429	18.851	17.979	18.215	19.306	19.318	18.485	18.734	18.35	19.226	16.813	17.645	18.282	18.006	17.169	18.499	17.382	17.178	17.708	16.859	16.69	16.73	17.196	16.18	16.001	15.941	15.935	15.77	17.651	16.771	17.175	16.657	15.487	16.715	16.943	17.189	17.062	17.229	16.478	16.906	15.81
19.427	19.69	20.987	20.617	19.991	19.307	19.804	19.012	20.209	19.473	19.002	18.845	18.689	18.608	18.695	18.974	18.095	18.14	17.835	17.742	18.291	18.624	18.379	16.677	18.349	17.927	16.629	17.659	16.777	18.243	16.976	16.17	16.534	16.417	16.215	15.548	16.313	16.214	16.987	16.801	16.935	16.965	16.826	16.477	16.882	16.927	17.459	17.283	16.79	16.79
19.58	19.542	19.951	19.43	19.397	18.69	19.873	18.699	19.193	19.379	18.471	18.542	18.953	18.557	18.981	18.93	18.63	17.976	18.178	18.115	18.196	17.649	17.696	17.31	17.18	17.161	17.687	17.293	18.097	17.631	16.878	17.87	16.739	16.942	16.088	16.514	17.154	16.401	17.405	15.95	16.322	17.126	15.857	16.465	16.12	16.535	17.051	16.168	16.21	17.701
19.238	19.28	19.563	20.806	19.751	18.789	18.813	19.307	18.832	20.676	18.693	19.094	18.505	18.705	18.321	18.825	18.487	18.343	19.495	17.679	18.212	17.531	17.944	18.535	17.322	17.514	17.795	16.088	19.025	16.21	16.739	17.267	17.823	17.118	17.056	17.034	15.474	16.869	16.882	15.372	15.977	17.205	17.242	17.476	16.771	15.934	16.623	16.993	16.032	16.559
20.159	20.845	18.639	19.957	19.08	20.752	18.331	18.494	18.81	18.911	19.39	19.035	18.325	18.641	18.481	17.885	18.182	17.768	18.758	18.235	18.085	17.798	18.052	17.543	16.91	16.81	17.552	17.591	16.004	16.788	17.069	17.35	17.532	17.197	16.793	17.47	16.08	16.513	16.226	16.63	17.227	16.003	15.488	16.198	17.024	16.129	15.92	14.949	17.221	15.518
20.081	20.026	18.897	19.04	20.2	19.167	18.937	19.945	20.217	18.462	18.949	18.312	18.935	18.139	18.409	18.468	18.58	18.95	17.613	17.445	16.928	17.784	17.677	17.171	17.186	17.083	18.2	17.77	17.629	17.37	17.685	17.171	16.579	17.599	18.218	16.531	17.883	17.072	16.491	16.864	16.258	15.777	16.249	16.395	16.134	15.934	16.436	16.61	16.065	16.82
19.251	19.807	19.108	19.746	19.467	18.532	18.553	19.387	19.07	19.033	18.531	18.308	19.018	18.446	18.247	18.373	18.347	17.554	17.254	18.138	18.476	17.563	17.712	17.33	17.323	17.078	16.829	15.969	17.43	17.233	16.769	17.452	16.719	17.32	17.321	16.858	16.942	17.486	16.19	16.936	16.316	16.371	15.895	17.104	16.165	16.371	16.504	16.938	15.949	16.394
19.811	18.976	19.808	19.122	19.226	18.976	19.381	18.908	19.376	19.496	18.567	19.378	18.509	19.629	18.344	18.478	18.229	18.75	17.869	17.424	18.509	17.251	18.165	16.933	17.592	17.178	17.813	16.988	16.761	18.065	17.222	16.74	17.5	18.129	17.249	17.806	17.676	17.146	17.2	17.306	16.521	16.085	17.065	17.358	17.073	15.636	17.164	16.289	16.491	16.382
18.967	18.618	19.298	18.942	19.324	18.557	19.368	19.173	18.213	20.047	19.616	18.807	18.451	18.724	18.892	17.449	17.936	18.411	17.354	17.553	17.03	16.802	18.414	18.271	16.554	16.522	17.147	16.501	17.293	17.338	16.449	17.566	17.333	17.077	16.261	18.38	17.069	16.761	16.531	16.738	17.415	15.806	16.608	17.131	16.564	16.681	16.482	16.691	17.173	17.186
19.636	18.914	19.595	18.8	18.602	18.265	19.376	19.753	19.253	19.632	18.878	18.974	19.202	18.817	19.282	17.415	18.294	17.913	18.852	18.242	16.494	17.619	17.559	17.321	17.397	17.26	17.608	17.225	17.107	17.366	18.256	16.823	17.408	16.511	17.042	17.6	17.26	16.756	17.412	16.467	17.764	17.249	16.825	16.202	15.96	16.959	16.96	16.742	16.574	16.959
19.339	18.506	19.514	19.319	18.724	19.199	18.743	19.732	18.044	18.453	18.974	18.747	19.513	18.42	18.804	18.492	18.037	18.143	18.403	18.728	17.747	16.975	17.004	18.269	17.698	17.331	17.193	17.949	17.015	17.422	17.312	17.022	17.075	16.584	16.863	16.835	16.698	17.295	17.306	16.198	16.688	17.176	16.335	17.017	16.78	16.783	17.725	16.712	16.939	17.415
19.26	18.964	18.997	18.616	18.503	19.564	20.35	18.116	20.015	18.291	18.72	18.592	18.439	19.136	18.786	18.204	18.212	18.001	17.782	17.8	17.027	17.553	16.933	17.444	17.36	18.263	17.419	17.681	16.93	18.055	17.113	17.251	18.51	16.135	17.028	17.378	17.194	17.187	17.431	16.243	17.147	16.523	17.491	16.477	17.398	17.745	17.727	16.47	16.421	17.597
19.441	18.478	19.65	19.46	19.3	19.272	18.842	18.724	18.889	18.333	18.135	18.676	17.595	18.414	18.566	18.172	17.934	18.026	17.465	17.424	17.243	17.291	17.5	17.179	17.52	18.128	18.304	16.8	17.378	17.783	16.65	17.851	17.093	16.328	17.037	16.792	17.202	16.483	17.196	16.633	17.017	16.635	16.217	16.273	16.63	16.581	16.267	17.753	17.562	16.68
19.685	19.076	19.895	18.929	19.574	19.503	20.28	18.809	19.677	18.78	18.538	18.034	19.713	18.752	18.63	18.7	18.161	18.486	17.833	18.542	18.101	17.957	16.802	17.736	17.403	17.623	17.719	17.489	17.605	17.591	18.344	16.954	17.249	17.966	17.386	16.721	16.958	16.018	17.709	16.533	17.185	16.468	18.177	17.162	17.335	16.822	16.324	17.222	17.89	17.919
18.453	19.614	19.571	18.85	18.7	19.22	18.575	18.65	18.368	18.704	18.843	18.055	19.656	17.572	18.517	18.042	18.596	17.961	17.749	17.014	17.32	17.539	16.854	17.538	18.096	17.728	17.545	16.684	17.376	16.515	16.712	16.712	17.776	16.862	17.068	17.101	17.101	17.127	16.687	16.457	17.609	17.221	16.364	17.779	16.994	16.462	16.555	17.087	17.533	17.163
19.902	20.316	19.377	19.951	20.599	19.031	19.121	18.642	18.876	18.45	18.935	17.905	18.243	18.714	17.65	18.671	18.093	17.73	18.249	17.542	17.981	17.959	17.558	17.181	16.798	17.63	17.164	17.664	17.355	17.57	17.607	17.212	17.336	16.8	16.689	17.02	17.203	16.849	16.873	17.231	16.715	16.661	16.498	16.71	16.961	17.084	17.112	17.589	17.875	16.939
19.79	19.488	19.079	19.346	19.487	20.182	18.743	18.514	18.854	19.351	19.019	18.424	18.383	18.447	18.656	17.437	18.37	16.797	18.123	18.234	17.194	16.922	17.609	17.779	17.402	15.77	16.44	17.77	17.033	16.797	17.161	17.034	16.517	16.523	17.726	16.753	17.005	17.47	16.788	16.495	17.798	16.01	17.109	16.609	18.209	17.503	16.805	16.594	16.926	16.778
20.206	18.81	19.424	20.507	19.472	20.2	18.785	19.224	18.558	18.961	18.698	19.127	17.716	18.752	17.68	18.378	17.436	18.505	16.488	18.297	17.454	17.435	18.144	17.722	16.117	18.224	17.864	17.122	16.605	16.458	17.721	17.548	17.086	16.136	17.736	16.069	17.775	16.721	17.651	16.632	17.309	17.785	17.433	17.533	16.463	16.394	17.222	17.163	17.225	17.193
18.422	19.62	18.478	19.273	19.265	18.694	18.701	19.087	17.984	18.653	18.1	19.476	18.246	17.685	18.028	18.026	16.922	17.993	17.469	18.219	17.767	16.637	16.646	17.27	16.866	17.136	15.794	17.268	17.293	16.632	16.982	16.833	16.541	17.387	16.946	17.631	16.279	17.58	17.005	16.229	16.68	16.689	17.083	17.22	16.857	16.714	17.679	16.437	16.862	18.164
19.561	19.209	19.671	18.792	19.518	19.423	19.796	19.315	18.761	19.299	19.025	18.349	18.264	18.058	17.737	18.307	19.047	17.825	18.363	19.218	17.556	17.334	17.383	17.735	16.404	16.969	17.8	17.475	16.593	16.498	16.78	17.111	16.931	17.077	17.12	15.853	17.046	17.092	17.674	17.697	17.414	17.386	17.231	17.279	17.202	18.093	17.068	17.946	17.627	16.908
18.038	19.478	19.041	18.592	18.458	18.416	18.514	18.731	18.597	17.471	18.667	19.036	17.985	18.056	18.41	17.398	17.64	17.236	18.188	17.162	17.128	17.993	17.103	17.557	17.125	16.64	16.789	17.387	16.587	17.449	16.42	17.015	16.702	17.002	16.415	16.544	16.363	16.552	16.394	16.306	17.845	17.366	17.402	16.839	16.97	16.077	16.47	17.252	17.784	17.253
19.594	18.611	19.182	19.091	18.929	19.061	18.819	18.863	17.482	19.91	18.214	18.333	19.534	18.748	17.984	18.827	17.888	17.635	18.167	17.923	16.99	17.501	17.883	16.81	17.012	17.231	17.34	16.548	16.78	16.152	18.17	16.854	16.687	16.933	17.657	16.181	17.317	17.715	17.823	17.432	17.625	17.839	17.528	18.242	17.105	17.586	17.771	17.899	17.47	17.033
19.461	18.37	19.406	17.969	18.039	18.413	19.17	18.283	18.389	18.656	17.632	18.357	17.641	18.066	18.173	18.263	17.566	17.658	18.201	18.117	16.982	17.25	16.415	17.09	16.308	17.57	18.103	17.046	17.503	16.94	16.768	16.281	17.084	16.67	16.891	17.06	16.924	17.016	17.284	16.925	17.419	17.857	16.947	18.066	16.809	17.228	18.107	17.884	16.523	17.534
19.528	18.407	19.139	18.161	18.608	18.137	18.447	18.97	18.4	17.703	18.015	18.425	18.055	18.49	17.634	17.88	17.195	18.697	18.211	17.946	16.685	18.853	16.831	17.091	16.816	17.782	17.018	17.148	17.305	17.332	16.755	17.592	16.455	17.821	17.505	16.35	17.198	17.527	17.08	16.736	17.835	17.263	18.765	17.35	16.715	17.964	17.502	17.666	17.462	17.971
18.444	18.591	17.86	18.808	18.36	17.91	19.061	17.796	18.141	18.565	17.797	18.88	17.555	17.372	17.766	18.047	17.335	17.806	17.341	17.869	17.632	16.087	17.623	17.201	17.454	17.676	17.33	16.749	16.389	17.275	16.746	16.806	16.731	16.748	16.998	16.974	17.471	16.912	16.306	17.336	18.375	17.612	16.788	17.385	17.91	17.774	17.199	17.545	17.463	17.516
19.012	18.88	18.463	18.94	17.93	18.305	17.329	18.247	18.193	18.208	18.871	17.372	18.547	18.108	17.682	16.861	18.066	17.263	17.508	17.775	17.67	17.009	18.604	17.775	17.182	16.673	16.486	16.495	17.284	16.69	17.295	17.33	17.142	17.856	17.73	16.732	17.684	16.72	18.09	17.408	16.94	17.425	17.992	17.937	17.009	18.61	17.417	18.615	17.678	17.297
18.507	19.169	18.108	19.442	17.966	18.906	17.763	18.45	18.306	17.286	18.158	18.295	17.213	17.239	17.99	17.552	17.925	17.167	17.537	17.464	16.927	17.191	16.411	17.104	17.572	17.162	17.554	16.601	17.385	17.278	17.483	17.167	18.061	17.136	16.767	18.214	17.831	17.181	17.65	17.163	17.529	16.077	17.396	17.07	16.996	17.477	17.661	16.832	17.426	18.7
19.756	18.273	17.853	18.944	18.713	18.967	17.793	18.615	16.32	18.802	16.883	17.796	17.71	17.337	17.125	17.817	18.109	17.488	17.633	16.756	18.089	16.663	17.738	16.715	18.412	17.825	18.02	17.261	17.374	16.648	17.26	17.279	17.323	17.974	17.062	17.282	16.55	18.833	17.262	17.716	17.191	17.526	17.355	17.894	17.195	18.043	17.851	18.279	17.141	18.076
18.488	18.712	18.557	18.822	18.962	18.344	17.87	18.146	17.42	17.365	18.075	17.901	16.991	17.417	18.85	16.958	17.514	17.113	17.551	17.192	16.911	16.67	17.317	17.378	18.159	17.149	17.988	17.795	16.47	16.883	16.693	18.054	16.941	18.246	16.603	16.632	17.738	17.395	17.545	17.567	17.402	17.075	17.181	17.442	18.049	17.227	18.202	17.508	18.413	18.579
18.475	18.236	18.776	17.602	18.44	19.144	18.134	17.791	17.085	18.52	18.27	17.371	17.651	17.664	17.11	18.463	16.377	18.692	17.374	17.183	17.386	18.745	16.88	17.053	16.327	17.126	17.496	17.326	17.553	17.359	18.036	17.559	17.004	16.753	19.325	17.064	17.851	16.761	17.985	17.748	17.668	17.155	15.965	18.084	17.141	18.238	17.691	17.584	17.428	18.321
18.012	18.883	18.21	17.438	18.014	17.531	17.501	17.438	17.783	18.715	17.034	17.283	17.407	16.695	17.279	16.804	17.664	17.639	16.395	17.568	17.26	16.813	16.723	17.131	16.934	17.601	17.509	17.611	17.732	17.681	17.307	16.808	17.574	18.028	16.568	17.734	17.133	17.428	16.612	17.404	17.37	17.33	17.917	17.14	16.705	17.242	18.002	17.538	18.281	17.345
18.824	18.434	18.075	18.177	18.334	17.738	18.88	17.783	17.374	19.005	16.631	17.823	17.324	17.999	16.837	17.62	17.711	17.235	17.723	17.179	17.886	17.796	17.59	17.448	17.661	17.322	18.033	17.668	17.97	17.884	18.062	17.812	16.629	18.54	17.726	17.676	17.513	17.188	17.727	16.683	17.733	18.193	17.382	18.602	17.303	18.624	18.306	18.43	18.73	17.471
17.706	18.086	18.645	17.073	17.848	17.786	17.787	18.265	18.079	17.155	17.433	18.377	16.983	17.018	18.073	17.599	17.421	17.53	17.137	17.692	17.056	16.547	18.209	17.669	16.484	17.819	17.026	18.168	17.403	18.332	17.556	19.041	17.857	17.376	17.542	16.754	18.182	18.259	17.768	16.987	17.345	17.263	17.465	16.798	17.372	17.385	18.301	17.492	17.721	19.12
19.336	18.574	17.948	17.527	17.991	18.334	16.87	18.539	17.926	17.787	17.176	18.04	16.656	18.865	17.395	17.663	17.768	17.565	19.003	17.425	17.228	17.232	17.354	17.65	18.002	17.079	18.228	17.523	17.544	16.74	18.006	17.781	17.324	17.422	18.081	17.014	18.092	17.152	17.178	17.419	17.192	17.865	17.431	17.269	16.867	17.787	17.875	18.482	18.208	17.724
18.085	17.161	17.697	18.138	18.057	17.725	17.545	17.714	17.002	17.429	17.284	17.779	16.885	18.444	17.217	16.676	17.734	16.867	17.258	17.976	17.321	17.953	17.477	17.059	17.029	17.598	17.565	15.811	18.974	17.35	16.886	18.257	17.054	17.374	16.922	17.035	16.702	16.644	16.849	17.694	17.75	17.487	17.275	17.392	16.897	17.954	18.317	16.971	17.616	19.019
18.102	17.382	18.317	17.493	18.195	17.853	18.352	16.804	17.061	17.439	17.189	17.793	18.03	17.111	18.403	17.175	18.13	18.218	17.609	17.981	17.115	17.511	17.487	17.135	17.808	17.303	17.864	18.186	16.487	18.578	17.774	16.291	17.528	17.233	17.82	17.005	16.809	17.966	17.242	17.074	16.034	17.298	18.685	17.641	18.45	16.831	18.796	18.331	18.993	19.043
17.71	18.408	17.571	18.027	18.067	16.695	17.525	16.698	17.144	17.29	16.604	17.215	16.736	16.626	17.123	17.543	17.121	17.485	17.464	17.111	17.833	17.328	16.547	17.537	17.703	17.158	16.699	17.549	16.751	17.464	17.185	17.324	16.973	16.812	16.874	17.271	16.916	16.483	17.583	16.315	17.943	17.627	17.947	16.799	17.221	17.628	17.852	18.236	18.074	18.998
17.735	18.412	18.506	16.467	18.441	18.224	17.668	17.614	18.314	15.917	17.188	16.985	17.411	17.838	17.16	17.022	16.408	18.162	17.099	17.188	17.667	16.832	18.412	17.827	17.385	17.367	16.995	17.12	17.619	17.334	16.923	17.877	17.374	16.353	17.407	17.056	17.45	17.303	18.167	16.813	17.869	17.637	17.43	16.552	17.761	18.092	18.432	17.995	18.897	18.459
17.128	18.506	18.341	17.889	16.992	17.786	17.777	17.574	17.17	17.257	17.354	17.428	16.747	16.769	17.154	17.117	17.266	16.749	16.794	17.738	16.034	17.055	16.996	16.403	18.261	16.743	17.492	18.306	17.872	17.616	17.911	17.242	17.753	17.285	17.257	17.375	17.408	17.322	17.237	17.087	18.075	17.052	17.428	17.81	18.71	17.141	18.038	18.138	18.968	17.901
17.792	18.599	17.591	16.791	18.098	17.836	16.715	17.467	18.073	17.43	17.229	17.485	15.994	17.819	16.908	18.173	17.424	18.472	16.975	17.739	18.161	16.998	16.945	16.894	16.943	17.98	17.685	17.668	17.932	17.065	18.892	16.528	18.197	17.047	18.195	17.02	17.359	18.081	18.151	17.381	17.018	16.87	17.772	18.155	17.993	17.376	17.953	18.535	18.05	18.198
17.924	18.079	18.411	16.867	17.105	17.738	17.76	17.759	16.904	16.504	16.518	17.376	16.693	16.426	17.762	16.438	17.626	16.27	18.113	17.001	17.882	15.989	17.195	17.83	17.567	17.184	16.452	17.965	16.887	17.982	16.711	17.545	17.465	16.87	17.79	17.401	16.814	17.031	17.439	17.362	17.913	17.246	16.874	18.527	17.125	18.385	16.995	17.821	18.85	18.454
17.879	18.017	17.63	18.117	17.436	18.028	17.786	16.698	18.588	16.707	17.485	17.539	17.175	16.631	17.528	16.802	17.354	17.434	17.292	17.725	17.116	17.21	16.862	17.432	17	17.06	17.337	16.828	18.285	17.257	17.573	17.673	16.745	16.717	16.527	16.493	18.667	16.443	17.946	17.882	17.485	18.453	17.617	18.035	17.914	18.074	18.026	18.073	19.133	18.37
17.629	17.742	17.231	17.658	17.337	17.333	17.422	17.151	17.194	15.798	17.478	16.828	17.166	16.609	17.3	16.695	16.53	16.706	16.129	16.033	17.31	16.012	17.339	16.808	17.176	16.586	17.67	17.188	16.314	17.619	16.29	16.823	16.468	16.272	16.195	16.696	16.765	17.645	16.837	16.537	16.892	18.035	17.393	17.567	18.331	17.511	18.736	17.329	18.133	17.506
17.739	17.54	17.269	17.639	17.375	16.953	17.623	17.385	17.035	17.183	17.185	17.268	16.406	16.456	16.823	16.472	18.305	16.835	17.067	17.236	16.201	17.89	17.3	18.223	16.334	17.215	17.528	16.555	17.195	17.409	16.59	16.381	16.382	16.424	16.581	17.138	15.742	16.303	16.869	16.892	17.72	17.815	17.727	18.675	17.764	17.759	19.476	18.078	19.248	18.122
17.208	18.039	17.221	17.267	17.487	16.551	17.016	17.167	17.028	15.573	17.528	16.285	16.047	17.325	16.945	16.76	17.541	16.472	16.642	17.529	15.73	16.413	16.907	17.133	17.219	16.247	16.949	17.483	16.375	17.558	16.92	16.545	16.127	16.902	15.364	15.783	16.857	15.564	15.547	16.793	16.95	16.839	17.522	17.252	17.868	18.259	18.006	17.8	18.132	19.171
18.039	17.287	17.804	17.215	17.609	17.08	17.641	16.469	16.887	16.206	16.132	16.283	17.613	16.807	17.547	16.624	17.358	16.535	16.763	16.65	16.115	16.628	16.794	16.715	17.209	16.724	17.327	17.757	17.069	16.581	17.779	16.946	16.083	17.039	16.37	16.707	16.476	15.959	14.984	16.035	17.031	17.392	16.974	17.673	17.288	18.775	18.043	18.184	18.41	18.851
17.02	17.888	17.456	17.592	16.211	15.928	15.668	16.874	16.543	15.866	15.944	16.455	15.224	17.088	15.83	16.75	15.615	16.278	16.405	16.402	16.922	16.306	17.383	16.353	17.349	16.714	16.974	15.986	17.621	16.975	17.351	15.91	17.059	16.417	15.775	16.13	16.142	16.799	15.723	15.816	15.797	16.635	15.997	17.267	17.108	17.613	17.807	17.579	18.559	18.762
17.455	17.875	17.686	17.011	17.427	16.971	16.28	16.52	16.195	16.465	16.374	16.562	15.85	17.227	16.478	16.863	16.142	16.075	16.253	16.973	16.59	17.461	16.766	16.489	15.844	17.452	17.6	17.123	16.864	16.854	18.089	16.334	17.275	16.696	17.329	16.595	16.357	16.188	16.087	16.912	15.183	16.501	15.988	17.149	17.932	18.397	19.184	19.408	18.854	18.738
17.309	17.554	16.788	16.677	16.414	17.004	16.453	16.2	15.602	16.166	16.528	15.725	17.11	15.335	16.188	15.998	16.202	15.856	15.498	17.051	16.281	15.988	16.417	17.027	16.016	16.726	17.035	16.5	17.209	17.031	17.228	16.454	17.554	16.752	16.664	16.756	15.965	15.537	16.338	16.605	16.896	15.903	16.075	16.268	17.51	19.032	18.442	18.775	18.362	18.862
16.984	16.443	17.575	16.35	17.451	16.665	15.997	16.419	17.572	15.811	16.722	16.231	15.677	15.67	15.309	16.268	15.638	16.67	15.172	15.611	15.75	16.033	16.478	17.784	16.507	17.137	17.285	17.041	17.351	17.308	16.554	17.866	17.193	16.536	16.929	16.952	17.02	16.82	17.441	17.216	17.025	16.226	17.402	17.057	17.021	18.216	18.755	18.273	18.388	18.453
15.935	17.504	16.752	17.055	16.745	15.794	17.525	16.551	16.336	16.544	16.056	16.491	15.054	15.94	15.845	15.951	15.356	14.387	16.314	15.852	15.82	15.364	16.186	16.034	16.935	16.987	16.312	16.475	17.601	15.55	17.115	16.59	17.399	15.797	17.449	16.502	17.691	16.766	17.252	16.167	17.391	16.98	17.225	17.148	18.613	17.454	17.655	18.565	17.562	19.04
17.458	15.84	16.009	16.604	16.327	16.638	16.746	17.443	16.525	17.498	15.734	16.518	15.397	15.793	16.27	15.85	16.256	16.878	15.974	17.116	15.897	15.948	15.433	16.332	16.365	16.622	16.463	16.189	16.764	16.42	17.19	16.669	16.731	17.062	17.119	18.353	16.763	17.294	17.135	17.272	16.992	18.17	16.032	18.131	17.915	17.882	18.243	18.828	18.068	18.391
16.035	16.741	16.946	16.205	15.1	16.553	16.43	16.305	15.451	16.39	16.621	16.456	16.541	15.736	16.376	14.832	16.853	16.44	16.57	16.18	15.438	17.093	15.745	16.6	16.334	17.056	17.499	16.101	16.535	15.587	17.399	15.91	16.732	17.511	16.073	16.638	17.123	17.304	17.07	17.337	17.205	17.469	17.592	17.81	17.547	17.433	17.146	18.057	19.065	17.551
16.176	14.946	15.932	16.134	16.525	16.001	15.808	15.853	17.058	15.26	17.203	16.092	16.244	17.105	16.821	17.125	15.656	17.093	16.512	17.253	16.163	17.917	15.981	16.965	17.587	16.457	16.908	16.269	16.608	16.772	17.163	16.355	17.495	16.799	17.25	16.567	17.897	17.584	17.75	17.374	17.785	17.807	17.737	18.646	17.275	16.391	18.468	18.316	18.201	19.08
15.811	15.571	15.039	15.007	15.613	15.58	15.623	16.37	16.525	16.341	16.515	17.456	16.262	16.265	16.728	16.794	17.119	16.401	16.49	17.135	17.133	16.246	16.967	17.192	17.385	16.745	16.628	16.256	17.001	17.143	16.255	16.759	16.531	16.875	16.631	17.433	17.048	18.082	17.74	18.057	17.257	19.679	17.135	18.271	17.71	17.925	18.186	18.604	18.08	17.421
15.24	15.291	16.045	15.825	15.435	16.302	16.243	16.647	16.395	16.274	15.694	17.538	16.583	16.991	16.619	15.8	18.688	16.941	17.273	17.89	17.599	17.114	17.47	17.15	18.396	17.379	17.678	18.131	17.81	16.898	17.932	16.718	17.614	17.298	17.674	17.807	17.202	18.001	17.079	17.894	18.821	18.186	18.115	18.165	18.478	18.058	18.065	18.499	17.965	17.947
15.539	15.68	15.143	15.602	16.13	15.493	16.144	15.845	15.648	16.733	17.024	16.02	17.029	17.031	17.597	16.665	17.769	16.573	17.583	16.769	17.566	16.867	18.063	17.868	17.632	17.706	16.94	18.22	16.921	17.124	16.591	18.075	17.764	17.868	17.193	17.077	18.167	17.054	17.802	18.049	18.289	18.471	17.632	18.6	18.155	18.827	18.049	18.237	18.511	18.114
16.023	15.565	15.454	16.174	16.161	16.768	16.776	16.389	17.126	16.053	16.08	17.164	17.534	16.925	17.493	17.728	17.85	17.762	17.071	17.86	17.367	18.192	17.897	18.079	17.458	18.414	17.463	17.441	17.417	17.913	18.028	17.114	17.592	17.53	17.775	16.996	18.342	17.697	17.942	18.525	18.57	18.906	19.442	17.422	19.08	18.498	18.076	18.417	18.984	17.903
16.02	16.931	17.061	16.08	15.497	16.642	16.765	16.931	16.056	16.77	15.898	15.783	16.592	17.095	16.628	16.089	17.346	16.909	16.552	17.658	16.916	16.781	17.878	17.719	18.396	16.697	17.674	17.542	17.352	18.746	17.302	17.786	17.616	18.003	17.417	18.389	17.468	18.315	18.115	16.959	18.308	17.994	18	19.204	18.328	18.895	18.263	17.428	18.165	18.053
17.272	16.342	16.484	16.629	16.583	16.478	16.587	16.381	16.679	17.557	16.666	16.343	16.95	17.447	16.818	17.288	16.475	17.486	17.459	17.162	17.472	18.002	17.952	17.303	16.726	18.008	18.243	17.729	17.673	18.296	19.065	17.51	17.461	18.387	18.75	17.247	18.479	18.052	18.669	18.826	18.367	18.852	18.307	19.185	18.17	18.474	17.953	19.178	17.558	18.023
16.709	15.213	16.774	15.639	15.811	15.706	16.542	17.373	15.749	16.925	15.94	16.785	16.274	16.158	17.506	16.468	16.966	17.127	16.909	17.701	16.671	16.851	17.153	17.86	17.642	17.396	17.421	17.911	17.974	16.676	17.475	18.178	17.532	18.114	17.659	17.843	17.798	18.482	17.203	19.066	18.544	18.208	17.984	18.129	19.477	18.068	18.505	18.154	18.637	17.348
17.127	16.689	16.785	15.878	16.521	15.82	16.73	16.729	17.824	17.721	16.823	16.998	18.038	17.076	17.074	18.035	17.861	17.93	15.937	17.767	16.734	17.893	17.123	17.826	18.024	17.902	17.164	17.216	17.751	17.93	18.365	17.287	18.033	18.376	18.436	17.349	18.888	18.228	18.579	18.894	17.267	18.513	18.825	18.391	18.991	19.011	18.592	18.659	19.61	19.061
16.483	16.61	17.653	15.933	16.235	16.308	17.227	16.949	16.767	17.497	17.96	17.244	17.665	17.475	16.304	18.098	17.554	16.208	16.6	16.938	16.511	17.507	17.807	17.02	18.038	18.512	17.447	16.411	19.076	17.065	17.272	18.552	17.578	18.025	17.467	17.831	18.329	18.91	18.533	18.029	16.776	18.411	19.604	18.798	18.899	19.503	19.365	18.868	18.562	19.273
17.642	16.544	16.36	16.302	17.067	15.757	16.393	16.819	18.086	17.293	17.093	17.947	17.69	17.508	17.12	17.1	17.929	18.211	16.447	17.733	17.717	17.848	17.598	17.049	18.097	17.312	17.473	17.903	17.589	18.519	17.877	17.185	18.131	17.782	18.637	17.955	18.581	18.498	18.193	18.254	18.343	19.654	18.599	18.592	18.862	19.277	18.178	19.275	19.333	19.12
16.794	17.144	17.019	15.806	17.585	16.456	16.306	17.867	16.684	16.883	17.466	17.315	17.547	16.785	18.34	17.549	17.154	17.13	17.182	16.52	16.59	17.396	17.374	17.795	16.9	17.302	17.488	17.368	18.079	17.817	17.485	18.75	17.773	17.37	18.908	17.958	18.748	17.793	17.893	18.797	18.733	18.091	19.043	18.641	19.307	19.01	20.075	17.86	19.096	19.571
16.981	17.21	16.447	17.29	16.634	17.512	16.129	17.145	17.04	17.465	18.021	17.145	16.249	18.069	17.055	17.056	17.177	17.501	15.975	17.721	16.355	17.431	17.612	17.436	18.098	17.829	17.172	17.791	17.297	18.409	17.809	18.167	17.552	18.31	18.304	18.142	18.149	18.98	18.206	19.724	18.565	18.487	18.886	18.91	19.48	19.792	19.261	19.624	19.4	19.167
16.73	18.07	15.65	17.799	16.184	16.423	16.19	16.638	16.597	16.95	17.832	17.734	17.578	17.273	17.202	17.019	17.159	17.64	17.052	18.458	16.131	17.374	16.673	17.595	17.565	16.971	16.967	17.497	17.213	18.075	17.478	17.741	18.586	17.822	18.739	19.173	16.941	18.873	18.66	18.831	19.131	18.736	19.643	17.84	19.325	18.74	20.636	19.106	19.533	19.713
17.322	16.605	17.299	16.693	18.056	17.169	16.795	16.873	17.269	16.78	17.115	17.355	17.764	17.733	16.827	17.126	17.669	17.727	18.171	17.488	18.754	16.894	17.07	17.659	17.474	18.171	18.309	17.585	17.699	18.293	17.537	17.964	18.141	19.044	18.05	19.414	18.804	18.671	18.622	18.61	18.796	19.786	18.456	20.528	19.156	19.267	19.468	19.657	19.463	19.67
15.686	16.257	16.742	16.889	16.203	17.491	16.859	16.427	16.791	17.084	17.83	16.21	18.353	16.523	18.179	17.632	17.745	17.696	17.8	17.745	16.924	16.927	17.045	18.035	17.468	17.803	17.454	17.043	17.556	17.567	17.201	18.758	17.345	18.459	18.231	17.127	18.362	17.963	18.558	18.796	19.157	18.188	19.109	19.008	19.807	19.756	19.522	18.948	20.13	20.145
17.006	17.117	17.208	17.016	17.103	16.409	17.498	16.638	17.408	17.747	17.22	17.397	18.02	17.619	17.675	16.635	17.286	17.244	18.211	17.307	18.148	18.362	17.706	17.881	17.384	17.541	17.84	17.715	17.451	18.075	18.03	17.186	17.372	18.295	18.987	18.245	18.761	18.711	18.71	19.287	19.097	19.173	18.897	18.371	20.46	19.212	19.646	20.506	19.891	20.23
15.613	16.972	17.316	16.565	16.548	17.4	16.938	17.148	17.569	16.899	16.846	17.597	18.142	16.437	17.458	16.616	18.165	17.148	17.705	18.359	17.604	17.462	17.654	17.555	18.535	16.924	17.067	17.394	18.461	18.345	17.563	18.212	18.4	18.123	17.692	18.134	18.704	18.693	17.44	18.171	19.087	19.109	19.366	18.803	19.525	20.097	19.963	18.639	19.93	20.409
18.245	16.173	17.363	16.644	16.935	17.255	16.943	17.83	17.16	18.228	16.55	17.493	17.801	17.812	17.974	17.789	16.559	18.123	17.433	17.252	17.971	17.662	17.741	16.804	18.162	17.016	17.457	17.897	18.097	17.717	18.96	17.693	18.829	18.243	18.147	19.021	18.21	18.288	18.841	18.251	18.896	19.636	19.386	19.663	19.121	19.581	19.888	20.614	19.971	20.727
17.452	17.526	16.741	17.446	15.853	17.075	17.037	17.434	16.098	17.45	17.548	16.539	17.816	17.105	17.489	17.825	17.431	17.235	18.111	17.673	17.583	18.236	17.7	17.821	18.929	17.216	17.498	17.655	18.227	18.314	17.826	18.802	18.155	17.478	18.604	19.045	19.3	19.142	18.686	18.599	19.476	19.738	18.77	19.252	19.588	19.757	19.847	19.139	19.551	19.337
16.905	16.305	17.124	17.665	17.552	16.715	17.037	17.022	17.707	17.09	17.275	17.628	17.088	17.575	18.374	18.084	17.701	18.975	17.778	17.761	17.614	17.982	18.245	18.021	17.969	17.694	18.293	18.498	17.956	18.592	18.646	18.128	18.975	19.141	18.585	19.542	18.737	18.857	19.136	19.081	19.463	20.076	20.348	19.014	20.078	20.163	19.981	19.402	20.291	20.344
16.182	16.638	17.404	16.688	17.68	16.557	17.019	17.22	16.592	17.159	17.632	17.088	18.057	16.816	17.869	17.788	16.989	17.577	17.55	17.949	17.917	17.461	18.18	18.15	17.809	17.59	18.23	19.152	18.906	18.679	18.3	18.277	18.362	19.285	18.443	18.699	18.737	18.599	18.96	18.86	19.377	19.422	19.621	19.279	18.838	20.287	20.282	20.184	20.728	19.553
18.282	17.055	17.628	16.122	17.257	17.053	17.541	16.993	17.96	16.53	16.845	17.13	17.76	17.949	17.896	17.626	18.092	17.65	18.783	18.255	18.242	18.609	17.595	18.194	18.656	18.77	18.749	18.664	17.961	17.786	19.237	17.856	18.833	18.066	19.409	18.744	18.659	19.381	19.352	19.87	19.04	19.949	18.903	20.312	19.082	19.894	19.848	20.444	20.883	20.206
17.046	17.603	17.181	17.622	17.12	16.23	17.219	16.892	17.086	17.262	16.952	16.741	17.186	16.862	18.23	18.637	17.011	17.935	18.105	17.62	17.696	17.241	18.4	18.995	18.876	18.627	17.996	19.279	17.96	18.182	18.091	18.905	18.643	18.673	19.198	19.266	18.995	19.635	18.266	19.528	19.872	19.956	20.565	19.428	20.618	20.042	20.113	19.381	20.287	20.359
17.638	16.117	17.513	17.481	18.412	17.017	17.898	17.318	17.526	17.77	17.744	16.85	17.35	18.194	18.79	18.471	18.215	18.95	17.343	18.655	18.229	19.231	17.92	18.6	18.068	19.694	19.196	18.91	19.515	18.168	19.994	18.996	18.615	19.371	19.211	19.122	18.776	19.285	19.282	19.25	20.053	19.924	20.368	20.582	20.033	20.024	21.085	21.535	20.039	21.25
17.907	17.063	16.742	17.724	18.802	17.489	16.485	18.737	16.816	17.184	17.1	17.04	16.893	17.922	17.501	18.123	17.426	17.679	17.63	19.268	17.962	18.99	17.605	18.588	18.531	19.125	18.781	18.327	18.966	18.987	18.751	17.585	18.828	19.04	19.036	18.821	19.067	19.403	19.494	19.037	20.282	18.588	19.022	19.218	20.203	20.747	20.451	20.856	20.652	20.023
18.105	16.666	18.202	17.593	17.374	18.137	17.131	17.334	17.405	18.361	16.848	17.429	17.648	19.076	17.161	17.811	18.322	18.597	17.967	18.169	18.613	17.478	18.068	18.229	18.491	18.88	19.702	18.883	18.087	17.749	18.807	18.165	18.731	19.049	19.885	18.256	19.201	19.64	20.39	18.115	19.121	18.661	20.54	19.933	19.2	20.443	20.219	20.145	20.225	19.46
17.154	16.572	18.276	16.441	18.106	17.058	18.185	17.731	16.939	16.735	17.797	16.737	17.537	16.524	17.62	18.191	17.254	18.252	17.694	19.185	18.29	18.086	18.062	19.181	17.484	18.148	18.829	17.825	18.648	18.318	17.975	18.26	19.592	18.995	18.948	19.149	20.504	19.157	19.155	19.226	19.31	19.025	19.93	19.77	19.199	20.778	19.627	20.278	21.196	21.375
16.519	17.045	17.602	17.821	17.855	17.558	18.081	17.59	17.442	16.986	18.063	17.442	18.055	18.131	18.581	18.772	18.105	18.453	17.561	19.03	18.6	18.416	19.023	18.058	18.437	18.053	18.894	18.593	19.024	19.166	18.903	19.235	18.436	19.464	19.528	19.379	18.882	18.975	19.552	20.572	19.11	20.313	19.295	18.971	20.078	20.431	21.494	21.021	20.514	20.849
16.751	16.17	17.127	17.193	16.497	18.048	17.91	17.061	17.176	17.335	17.788	16.892	17.478	17.903	17.734	17.211	17.973	17.638	19.001	18.187	18.335	18.516	17.714	19.137	18.173	17.736	17.965	19.238	18.617	18.915	18.924	19.556	19.341	18.855	18.943	19.845	19.942	19.249	19.938	19.608	19.25	20.124	19.56	19.335	20.276	19.943	20.743	20.265	19.765	21.679
17.153	18.017	17.753	17.75	17.424	17.75	17.652	17.83	17.211	18.87	16.56	18.299	17.216	18.737	18.087	18.349	18.458	18.635	18.625	18.459	19.031	17.915	18.715	18.007	19.323	18.579	20.233	17.515	19.425	19.002	19.695	18.444	19.425	19.266	18.607	20.233	19.689	20.176	20.535	19.019	19.204	20.272	20.315	20.474	19.986	19.871	20.248	20.865	21.307	20.673
17.873	16.464	16.851	16.968	17.461	18.006	17.527	17.536	17.366	17.496	18.212	17.473	16.917	18.129	18.832	18.359	18.208	17.143	17.943	19.286	17.882	18.806	19.33	18.809	17.933	19.099	19.628	18.488	18.747	19.366	19.304	19.5	20.141	19.331	19.324	19.619	19.755	18.552	19.696	19.806	20.404	20.003	20.209	20.375	19.808	20.287	19.91	21.177	20.845	22.119
17.496	17.277	17.246	16.46	17.674	17.352	17.798	17.071	18.529	17.024	18.027	17.576	18.183	18.309	17.942	18.201	17.811	18.477	18.029	18.379	18.813	18.495	19.142	19.466	17.781	18.587	18.664	19.618	19.655	18.786	20.166	19.818	19.581	19.048	20.46	19.417	19.817	19.54	19.398	20.382	19.832	20.528	20.951	20.353	20.141	20.734	20.181	21.006	21.839	20.817
17.005	17.338	17.146	16.77	17.055	17.005	17.655	18.209	16.965	17.992	16.697	17.555	17.659	18.559	17.864	18.57	18.661	17.925	18.751	17.673	19.34	19.222	18.165	18.965	18.891	19.585	18.244	18.953	19.763	20.014	19.668	19.069	19.212	19.741	19.08	19.725	19.761	19.275	20.302	19.867	20.731	19.816	20.506	20.254	21.148	21.148	21.118	21.04	20.489	20.562
17.336	16.976	17.388	17.051	18.3	17.563	18.143	17.693	17.456	18.581	17.357	18.202	17.607	17.973	17.769	18.206	18.281	18.42	18.897	18.681	17.844	19.422	18.177	18.592	19.049	18.768	19.279	19.459	19.923	19.699	19.671	19.212	19.265	19.514	20.327	20.017	20.678	20.329	20.775	21.182	20.274	20.256	20.058	21.77	21.317	21.362	21.161	20.512	20.769	20.313
16.454	17.079	17.543	16.712	17.271	17.153	17.129	18.131	16.577	17.914	17.687	17.357	17.335	17.336	19.378	17.405	17.059	18.136	18.553	19.178	18.475	18.143	18.755	19.233	17.478	18.576	18.808	19.151	19.584	19.347	19.458	19.491	19.615	19.596	19.266	19.55	19.691	19.962	19.115	20.545	20.946	19.735	20.257	20.181	21.451	20.418	21.122	19.588	21.219	21.32
17.07	16.86	18.373	17.139	17.796	16.893	17.738	16.704	17.479	17.896	18.124	17.143	18.186	18.094	17.635	17.777	18.818	17.894	18.16	18.616	18.464	18.567	18.84	19.143	19.07	19.274	18.422	19.605	19.122	20.203	20.53	20.707	20.344	20.044	19.948	20.213	21.182	19.645	21.043	20.385	20.465	19.918	21.068	20.229	21.288	20.462	21.867	21.463	21.411	21.578
17.168	16.814	16.691	17.427	17.696	16.824	18.107	17.853	17.358	17.046	17.526	17.976	18.988	17.702	17.334	18.212	18.323	17.878	18.314	18.556	19.156	18.141	18.515	18.908	19.029	18.641	18.474	19.689	20.144	20.029	20.108	20.788	20.209	20.836	19.913	20.285	20.094	19.809	21.119	19.8	20.21	20.24	20.739	20.179	19.665	19.987	20.801	20.47	20.819	21.373
17.782	17.288	17.06	16.558	18.258	16.917	16.666	17.558	18.639	17.363	17.048	17.099	18.107	18.301	17.893	17.996	19.097	19.201	18.123	18.568	18.833	18.469	18.399	18.33	17.943	19.222	19.032	20.097	19.187	20.726	19.469	20.407	19.866	20.613	20.844	19.688	20.197	19.829	20.755	20.265	21.163	19.467	21.847	20.5	20.634	21.253	20.641	21.713	20.726	21.573
16.335	17.041	17.588	16.78	18.263	17.779	17.593	17.453	16.877	17.587	18.705	17.244	18.342	18.393	18.016	17.971	18.353	18.044	18.113	19.011	17.799	18.694	17.973	19.509	19.495	18.723	18.79	19.083	19.297	19.535	19.25	19.921	20.478	19.779	20.034	20.719	20.282	20.409	19.612	20.669	19.743	20.063	20.459	20.52	19.959	20.481	21.12	21.326	21.679	22.097
16.768	16.744	17.328	18.022	16.99	17.473	18.658	17.658	18.546	17.948	18.611	17.657	18.823	18.408	18.472	19.118	18.709	19.011	18.78	19.336	18.768	19.227	18.654	19.279	18.211	18.901	19.542	19.054	20.487	19.997	19.232	20.022	19.746	20.235	20.614	20.641	19.7	20.63	20.911	20.907	19.707	20.435	20.077	21.135	20.565	21.457	21.562	20.927	21.498	22.215
16.363	17.232	16.542	17.211	17.463	18.478	17.157	17.412	18.166	18.074	17.754	18.936	18.16	19.354	17.571	18.408	18.433	18.435	19.214	18.952	18.441	19.496	18.413	17.898	19.57	18.415	19.028	20.294	20.224	19.547	19.825	20.912	17.772	19.523	18.903	19.638	20.525	20.282	19.77	20.031	20.534	21.07	20.73	20.872	21.252	21.408	21.465	20.839	22.108	21.047
17.394	16.404	18.153	17.181	17.915	17.795	18	17.153	18.136	18.478	17.769	18.845	18.126	18.272	18.62	19.029	18.978	18.15	18.903	18.957	18.693	18.992	18.803	18.162	18.733	19.004	20.183	20.005	19.734	20.145	19.55	20.158	19.766	19.988	20.658	20.738	19.774	20.937	20.647	19.994	19.666	20.559	20.155	20.77	21.604	21.811	21.39	21.53	21.038	21.765
16.106	16.976	16.026	16.768	17.568	18.261	17.587	16.973	17.637	18.31	17.476	18.189	17.297	17.992	19.104	18.653	18.1	18.541	18.744	18.743	18.783	18.333	18.858	17.792	19.593	19.021	18.619	19.486	19.588	20.102	19.185	19.859	20.676	19.239	20.087	19.465	20.72	20.603	19.428	21.144	20.087	21.19	20.986	20.644	21.009	21.461	21.003	21.879	21.476	21.792
18.13	17.108	16.747	17.622	17.303	17.881	17.429	18.437	18.773	18.535	18.592	17.439	18.293	18.397	17.809	17.935	18.136	19.277	17.615	18.27	18.593	19.718	19.324	18.319	18.662	19.154	19.951	18.757	19.475	20.502	19.332	20.055	20.567	19.793	20.173	20.482	20.859	21.005	20.38	21.25	21.33	20.929	21.183	21.284	20.732	21.698	20.815	22.138	21.619	22.321
17.712	17.095	17.933	17.705	17.383	16.947	17.442	17.357	18.006	17.515	18.27	17.327	18.166	17.878	19.39	18.032	18.945	18.519	18.957	18.036	18.632	18.957	18.899	19.454	19.936	18.809	19.644	19.139	19.467	19.193	19.949	20.228	20.097	20.379	19.172	20.535	20.301	20.072	20.289	19.993	20.443	20.47	20.512	21.146	21.363	21.108	21.562	20.372	22.466	22.087
16.867	16.82	16.662	16.678	17.995	16.577	17.191	17.135	18.089	19.127	17.896	18.615	18.423	19.065	17.618	18.454	18.197	19.126	18.712	19.119	19.414	18.862	19.652	18.774	19.611	19.404	19.395	19.534	19.529	20.273	19.5	19.437	20.85	20.428	20.48	20.806	20.336	20.97	21.172	21.177	21.483	21.771	21.155	21.587	21.796	21.462	21.354	21.077	21.87	21.455
17.671	17.84	16.988	16.92	16.998	16.385	17.494	16.626	17.266	17.18	17.365	17.259	18.442	17.612	18.664	18.614	18.792	17.288	18.674	17.495	19.743	18.598	19.26	18.591	19.606	18.136	19.643	19.108	19.702	19.5	18.797	20.341	20.187	20.559	19.94	20.444	21.089	20.252	20.543	20.483	20.825	20.61	21.128	21.222	21.759	21.306	21.164	20.642	22.181	21.186
17.463	17.782	17.418	17.391	17.28	17.425	17.679	17.601	17.41	17.783	17.966	17.779	18.221	18.614	18.787	18.491	18.361	18.468	19.36	18.611	18.484	18.263	19.28	19.077	19.577	18.951	19.905	19.768	18.327	20.557	20.216	19.512	20.064	20.712	20.334	20.448	20.024	21.047	20.65	21.326	20.681	21.424	20.727	20.998	21.194	21.956	21.324	21.942	22.486	21.493
17.313	17.252	18.181	17.167	17.49	17.557	17.351	17.54	16.705	18.288	16.617	17.983	17.594	18.204	17.432	18.633	17.288	18.234	18.634	19.288	19.072	18.35	18.242	19.593	18.473	19.582	19.312	19.22	18.667	19.632	19.265	20.091	20.093	19.811	20.715	20.809	20.683	20.984	21.673	20.323	21.558	20.705	21.401	20.864	21.7	22.174	22.636	21.147	22.511	21.858
17.481	17.42	17.56	17.486	18.1	18.102	17.286	17.924	17.895	18.083	17.786	17.69	18.288	18.381	17.03	18.169	18.826	18.551	19.299	18.425	19.059	19.338	18.807	18.968	19.436	18.744	19.271	18.542	19.992	19.675	19.453	19.391	19.614	19.35	21.207	20.375	21.178	20.619	21.612	20.812	21.289	20.214	22.068	21.95	21.561	22.251	21.748	22.406	21.845	22.508
16.786	17.429	18.405	17.2	17.511	17.553	18.47	17.433	17.591	18.075	18.411	17.014	16.995	17.86	17.867	19.292	17.575	19.429	19.488	18.217	18.149	19.23	19.383	18.866	19.191	19.583	19.652	18.627	20.406	19.571	19.653	19.746	19.432	19.409	20.04	20.465	20.659	20.203	21.585	20.297	21.233	21.933	21.131	21.849	21.523	21.735	21.963	22.544	22.905	23.258
18.248	17.125	16.912	17.455	17.365	17.546	17.622	17.6	18.014	17.078	18.027	17.939	17.049	17.951	18.063	18.18	18.059	18.411	18.077	18.484	18.182	19.849	19.038	19.153	18.653	19.731	19.932	19.681	19.646	19.753	19.973	19.362	19.63	19.122	21.06	20.217	20.642	20.199	21.498	22.05	21.824	20.979	21.789	20.802	23.063	21.984	22.773	22.549	21.831	22.545
17.228	17.106	17.467	17.431	17.319	17.844	18.422	17.425	18.361	18.249	17.56	17.076	17.74	17.429	17.954	17.699	18.322	17.983	19.265	18.056	18.554	18.809	18.992	19.245	19.043	19.19	18.775	19.3	19.651	19.149	19.715	19.15	19.795	20.053	20.342	18.796	20.875	20.287	22.187	20.175	21.159	21.703	21.702	21.834	22.171	21.876	21.241	21.587	21.85	22.585
18.926	16.862	18.378	17.105	18.276	17.29	17.833	17.558	18.168	18.401	17.662	18.892	18.351	19.073	18.596	18.395	19.234	17.86	19.115	18.581	19.153	19.856	19.706	19.131	20.32	18.66	19.593	19.146	19.946	19.126	20.509	19.829	19.721	19.968	21.118	20.356	19.73	21.371	20.451	21.979	20.146	21.852	21.429	21.908	21.278	21.785	22.287	23.15	21.242	21.908
16.46	16.765	17.507	17.633	17.388	16.957	17.629	18.154	18.195	17.992	18.602	18.282	18.438	17.835	18.458	18.443	17.799	19.075	19.089	18.611	19.507	18.045	19.69	19.353	19.13	18.757	19.592	19.205	18.907	19.817	19.521	20.157	20.152	20.614	19.638	20.281	20.097	20.652	21.128	20.576	21.025	21.573	21.193	21.653	21.534	22.61	22.164	22.337	22.963	22.289
17.286	17.383	17.911	17.976	18.365	17.32	18.231	17.159	18.071	18.73	18.518	18.763	17.237	20.085	17.442	19.118	18.273	19.383	18.755	20.002	18.394	19.624	19.388	18.961	19.642	19.586	19.583	19.323	19.842	20.213	20.362	20.378	19.875	19.726	21.265	20.31	20.947	20.736	20.68	21.138	20.948	21.49	21.188	21.556	21.301	21.765	22.251	22.331	23.047	22.363
16.292	17.806	18.245	17.754	17.745	16.587	17.473	17.474	16.974	17.377	17.742	19.207	18.036	18.231	18.686	17.016	18.058	18.303	19.462	18.694	19.546	19.499	18.791	19.235	18.523	19.492	19.742	19.449	19.889	19.85	19.899	19.573	20.424	20.645	19.8	20.488	20.531	21.438	19.651	21.459	21.098	20.893	21.772	22.137	21.015	21.865	22.14	21.847	22.665	21.518
17.606	17.834	17.351	17.976	16.892	18.073	17.388	17.53	18.321	18.419	18.621	19.052	17.716	18.892	17.966	18.381	18.998	19.617	19.245	18.838	18.569	19.662	19.67	18.866	20.171	19.424	19.808	19.862	19.754	19.517	20.675	20.456	19.497	20.892	20.666	20.688	19.884	20.704	20.902	21.485	21.995	21.265	20.385	22.556	22.52	21.476	22.443	21.861	22.634	22.144
17.08	17.407	17.701	17.91	16.57	18.465	18.487	15.917	18.469	17.626	18.189	17.704	17.547	18.537	18.942	18.02	18.991	18.119	19.094	18.587	18.707	19.006	19.194	19.442	19.859	19.104	19.144	19.894	20.457	19.385	20.752	20.081	20.523	20.093	20.387	19.626	20.67	20.618	20.663	21.502	20.631	19.997	21.393	21.671	21.663	20.763	22.35	22.082	22.883	22.798
17.684	17.495	17.913	17.797	17.854	17.798	18.208	17.625	17.483	18.302	18.259	18.031	18.677	18.07	19.684	17.902	18.442	19.011	18.377	18.963	18.858	19.237	19.725	19.305	19.589	19.774	20.279	19.338	20.467	20.589	19.249	21.059	20.125	21.61	21.077	20.867	19.592	20.877	20.145	20.079	21.087	21.299	21.009	21.26	21.367	22.695	22.205	22.108	22.552	22.333
16.862	17.397	17.136	17.161	16.941	18.303	17.343	18.24	16.864	18.383	18.214	18.001	18.326	17.736	18.47	18.167	18.84	18.36	18.993	18.726	18.847	18.465	19.534	18.83	19.889	18.785	19.756	19.666	19.874	20.933	20.1	19.82	20.698	19.967	20.441	20.765	21.059	20.617	21.14	20.13	20.333	21.861	19.908	21.533	21.122	21.916	21.365	22.438	21.619	22.994
17.429	17.073	17.931	18.417	17.496	17.111	17.629	17.53	18.841	17.535	17.716	18.154	18.614	19.307	17.85	19.451	18.533	19.601	18.849	19.891	18.869	19.293	19.179	18.88	19.471	20.529	19.564	19.872	20.334	20.168	20.491	20.193	20.682	20.449	20.816	20.62	21.918	21.192	20.457	21.418	20.767	20.93	22.667	22.09	21.716	21.779	21.85	23.078	21.625	22.7
17.321	16.99	17.379	17.627	16.514	17.523	17.454	17.861	17.311	17.58	17.615	17.614	17.499	18.354	17.902	19.498	18.505	18.152	18.814	18.875	18.17	17.971	18.077	18.701	18.932	18.912	19.19	19.335	20.439	19.505	19.668	21.801	20.293	20.934	19.506	21.533	21.092	21.198	21.763	21.467	21.1	21.759	21.52	21.311	20.891	21.635	21.122	21.605	23.242	23.105
17.734	17.552	17.885	17.891	17.657	17.602	17.884	17.895	18.394	18.04	17.389	18.097	18.44	18.701	17.442	18.725	18.214	19.073	18.858	18.84	18.892	19.475	18.775	18.413	19.324	18.692	20.194	19.128	19.262	19.17	20.595	19.826	21.153	19.872	21.652	20.283	21.241	20.874	22.063	21.433	22.037	22.536	21.917	21.397	20.914	21.459	21.906	22.116	22.531	22.196
17.277	17.822	18.133	17.304	17.346	17.296	17.909	17.017	17.788	17.927	18.353	18.088	18.449	17.473	18.303	18.055	18.765	18.464	18.404	18.74	18.965	18.154	18.038	19.282	18.584	18.822	18.731	19.55	20.39	19.838	19.936	20.703	20.289	20.433	20.079	21.43	20.578	22.316	21.814	21.992	21.549	21.51	21.549	21.611	21.601	21.969	21.363	21.269	22.559	22.532
17.68	18.781	17.669	17.204	18.476	18.094	17.601	18.061	17.868	17.733	18.293	18.311	18.498	18.437	18.628	18.519	19.034	20.078	18.898	18.817	19.245	19.124	19.812	17.656	19.056	19.847	18.684	19.988	19.213	19.972	20.02	19.429	20.141	20.555	21.765	21.079	20.425	21.751	21.66	21.557	22.046	22.336	21.255	23.013	21.802	22.619	22.135	22.647	22.256	22.968
17.079	18.032	17.845	17.78	18.025	18.674	17.928	18.182	17.39	18.206	18.402	17.814	17.62	17.895	18.292	18.103	18.862	18.08	18.238	18.542	18.464	18.748	18.732	19.458	19.777	18.869	19.017	19.762	18.999	19.86	18.594	19.145	20.07	20.023	20.477	21.629	20.75	20.919	21.879	22.112	21.9	21.684	21.574	21.719	21.66	22.034	22.046	22.229	22.188	22.021
18.717	17.205	18.145	18.662	19.417	19.017	18.241	18.861	18.398	18.274	18.232	18.708	18.026	18.915	19.071	18.552	17.953	18.876	18.97	18.853	17.699	19.691	19.552	18.655	19.785	18.924	19.284	19.363	19.419	20.314	19.058	20.135	21.14	20.605	20.469	20.588	22.174	20.901	21.736	21.639	22.517	22.247	23.121	21.755	22.101	21.625	22.523	22.434	23.368	22.735
17.595	18.123	18.617	18.793	18.033	18.129	18.703	18.431	17.811	18.197	17.933	18.61	18.35	17.665	19.263	18.532	17.703	18.178	18.734	19.025	18.593	18.794	18.808	18.777	18.46	19.117	19.097	18.303	20.312	19.072	19.309	19.297	19.85	20.301	19.92	20.683	20.279	21.045	21.118	21.216	21.823	21.449	21.199	21.856	22.235	22.005	22.578	22.037	22.729	22.248
18.093	18.98	18.923	18.264	18.489	18.765	18.525	17.575	18.667	18.845	17.618	18.462	18.711	18.624	18.276	18.56	19.18	18.893	19.415	18.055	19.753	19.431	19.338	19.758	19.717	18.49	20.133	17.794	19.097	20.091	19.011	20.053	19.938	20.792	20.576	20.431	20.505	20.549	21.362	20.532	20.948	21.264	22.58	23.007	22.199	22.406	23.253	21.745	22.678	23.53
17.898	17.763	18.459	17.468	17.638	18.861	19.36	18.093	18.262	17.822	19.439	18.651	18.733	18.403	19.023	18.962	18.356	18.208	18.584	18.476	19.18	18.318	19.739	19.772	18.847	19.275	18.736	19.501	18.946	19.937	19.254	19.649	19.556	19.541	19.288	20.946	19.713	20.228	19.923	20.421	21.325	21.056	20.561	22.387	22.199	21.448	22.952	22.093	24.12	23.918
18.339	17.844	18.332	18.621	18.813	17.883	18.765	17.738	18.124	18.615	17.312	18.714	18.498	18.882	19.541	18.801	19.039	18.752	19.264	19.369	19.049	19.88	19.625	20.218	19.43	19.376	20.01	19.975	19.734	20.132	20.073	19.57	20.157	20.349	20.058	20.333	20.297	20.199	21.097	21.301	20.44	20.608	21.949	21.537	21.142	22.543	22.595	22.66	22.954	23.295
17.463	17.577	18.687	17.882	18.383	18.212	18.484	18.612	19.017	18.251	18.258	19.877	18.309	18.864	18.674	18.619	19.012	19.024	19.243	20.49	19.507	19.102	19.451	20.131	20.174	19.65	19.159	19.405	18.898	19.731	20.398	20.655	19.702	19.564	19.648	20.676	20.095	19.389	20.12	22.179	19.811	21.394	20.967	21.712	21.289	23.038	22.224	22.651	23.267	23.65
18.106	18.105	18.197	19.036	18.989	18.359	18.584	18.177	19.329	19.012	18.704	19.025	18.709	19.231	19.244	18.679	19.513	20.425	19.186	18.767	19.725	19.513	20.233	19.938	19.718	20.501	20.712	19.143	20.379	19.681	20.153	20.124	20.596	20.185	21.354	20.579	19.818	20.926	20.254	20.318	21.021	20.884	21.448	20.708	22.274	22.379	23.055	22.333	23.268	23.264
17.589	17.503	18.471	18.565	18.608	18.144	18.268	19.32	18.129	18.804	18.974	18.85	19.263	18.516	19.66	19.643	19.699	19.962	18.359	19.704	20.008	19.321	20.226	20.721	19.841	20.468	19.281	20.189	21.098	20.512	20.225	21.244	20.789	20.457	21.145	21.234	20.662	21.649	21.9	20.81	21.834	21.495	21.548	20.405	21.855	22.116	22.763	21.878	23.589	23.817
18.117	18.344	17.999	18.61	18.407	19.25	19.364	18.51	19.243	18.972	19.472	19.195	19.427	18.415	19.605	18.87	19.853	19.531	19.939	19.841	19.757	19.722	20.295	20.65	19.904	20.015	19.671	20.611	20.665	20.984	20.437	21.269	20.335	20.985	20.994	21.361	21.854	21.707	22.542	21.683	21.188	21.736	22.32	21.327	22.738	22.885	22.309	23.025	22.725	24.488
17.388	18.312	18.2	19.557	17.94	18.995	18.764	18.794	18.696	19.055	18.403	20.019	19.004	18.802	19.127	19.492	19.216	19.436	19.089	19.476	18.346	19.51	19.024	19.971	19.399	20.39	20.861	19.908	21.326	20.563	21.308	20.849	21.348	20.638	20.745	21.656	21.328	21.44	22.727	21.211	22.514	22.319	21.816	22.093	22.343	23.003	22.299	22.483	23.216	23.904
18.101	17.803	18.127	18.763	19.505	19.064	18.083	18.953	18.851	19.637	19.128	18.643	19.152	19.073	19.885	19.626	19	20.785	19.846	19.146	20.323	19.455	20.789	19.695	20.024	20.426	20.794	20.025	19.938	20.831	22.131	20.605	21.383	21.698	22.654	21.85	21.104	22.783	22.463	21.968	21.692	22.666	22.775	23.474	23.692	22.671	22.59	23.711	22.574	24.493
18.457	18.478	18.854	19.172	18.662	19.576	19.085	18.847	18.221	20.094	19.671	18.007	19.497	19.076	19.541	19.899	20.044	19.067	18.841	19.707	19.315	19.245	18.911	20.5	19.805	20.028	20.781	20.856	20.915	21.435	20.081	20.586	21.496	21.069	21.44	22.152	21.389	21.831	22.538	22.456	22.467	21.158	21.967	22.124	22.829	22.587	22.877	22.351	23.839	23.862
18.1	18.805	18.228	18.446	19.491	19.022	18.35	18.76	19.515	19.263	19.079	19.234	18.153	20.17	19.577	20.439	19.652	19.493	20.209	19.423	19.611	20.677	19.926	20.869	21.029	20.451	21.468	20.118	21.03	20.728	21.749	21.222	21.01	21.735	22.727	21.481	22.561	22.663	21.524	22.944	22.547	22.426	22.906	23.63	22.515	22.857	22.523	25.035	23.851	24.268
18.432	18.891	19.27	19.173	18.162	18.932	18.594	18.913	19.343	18.135	18.866	19.32	18.9	19.091	19.913	19.156	20.203	19.19	20.504	19.395	20.417	19.16	19.469	20.645	18.956	19.649	21.397	20.105	21.847	20.935	20.317	21.851	22.06	21.731	21.508	22.098	22.882	23.098	21.545	23.155	22.78	22.974	22.755	22.544	22.429	23.773	23.031	22.485	23.693	23.921
18.506	19.192	19.426	18.686	18.881	19.148	18.546	19.994	19.458	19.035	19.545	19.463	19.928	20.318	20.448	20.878	19.813	18.612	20.808	19.951	19.643	20.944	20.017	20.862	20.225	20.904	21.405	21.257	21.332	21.831	21.003	21.92	20.632	22.483	21.127	22.657	22.668	22.823	22.199	23.087	22.853	22.531	24.467	22.979	24.405	23.245	23.284	23.809	23.494	23.678
18.266	18.383	18.594	18.829	18.589	18.938	19.423	18.257	19.367	18.903	20.587	18.432	19.115	20.114	20.526	19.258	19.615	20.302	19.499	19.75	19.976	20.502	20.08	20.212	20.325	20.951	20.629	20.518	20.487	21.501	20.864	21.884	21.266	21.73	21.831	21.648	21.917	22.498	23.346	22.369	22.822	21.962	23.847	22.907	22.764	22.486	23.226	23.491	24.269	23.34
18.59	18.682	18.884	19.367	19.146	18.476	19.837	19.682	19.508	20.14	18.967	19.856	19.67	20.451	19.731	20.34	20.696	20.331	19.969	20.115	20.919	19.776	20.577	20.09	20.78	20.195	21.794	20.597	21.206	21.07	22.06	21.663	21.677	21.591	22.425	22.972	23.417	22.78	22.592	23.041	22.999	23.35	24.144	23.647	23.419	23.177	23.763	24.333	23.26	24.089
17.645	18.097	19.35	18.642	19.02	18.927	18.327	18.729	19.565	20.585	18.571	20.482	20.305	19.95	19.741	20.184	20.391	19.626	20.055	21.094	18.927	19.648	20.515	20.757	20.395	20.836	21.734	20.971	21.221	21.111	21.162	22.006	20.844	21.985	21.256	23.107	22.633	22.925	22.705	23.523	23.384	23.299	22.502	23.408	23.119	23.724	23.877	24.046	23.609	24.879
19.77	17.6	18.652	19.319	18.888	19.146	18.564	19.15	18.997	19.565	20.153	20.61	19.802	20.514	19.585	20.694	20.584	20.145	19.391	20.777	19.52	21.309	20.686	20.615	20.752	21.633	21.275	21.474	21.718	21.271	22.874	21.887	22.533	21.884	23.731	22.489	22.948	22.233	23.324	23.537	23.301	22.899	23.09	23.733	23.614	24.137	23.251	24.146	24.604	24.23
18.072	18.446	18.784	18.646	18.424	18.826	20.087	19.13	20.31	19.045	19.029	19.797	19.251	18.47	20.578	19.793	20.435	20.478	20.827	20.813	20.611	20.829	20.627	20.388	20.888	21.448	20.523	21.58	22.214	20.324	21.283	21.529	23.054	23.474	22.395	22.828	22.307	22.988	23.273	22.923	23.081	24.557	22.711	23.665	23.967	23.415	24.245	24.296	24.263	23.92
19.702	18.315	19.386	18.308	18.829	19.226	19.468	19.919	19.354	19.853	19.6	20.088	19.916	20.505	20.533	20.932	20.021	20.393	21.146	21.508	20.593	21.078	22.337	21.308	20.263	21.706	20.058	21.521	21.616	21.787	21.785	22.186	21.886	22.689	22.417	23.008	23.535	22.873	23.635	23.987	23.276	23.326	24.336	24.299	24.757	23.909	24.103	24.63	24.339	25.57
18.754	18.49	18.724	18.715	19.649	19.054	18.871	19.501	19.385	18.268	19.543	20.941	19.404	19.387	19.314	21.187	19.577	20.655	21.014	20.885	20.151	21.105	20.285	20.545	21.298	21.73	20.68	21.541	22.029	21.354	22.094	22.212	23.358	22.182	22.153	22.704	22.383	22.386	23.299	23.532	23.706	24.251	24.254	23.339	23.826	24.363	23.77	24.022	25.261	24.995
18.332	19.009	18.445	18.329	19.825	19.432	18.928	20.444	19.435	19.401	19.581	19.192	19.95	20.499	20.319	20.865	20.745	20.692	21.024	20.704	21.416	21.061	21.335	20.942	21.625	21.498	21.405	20.566	21.842	21.95	22.359	21.732	22.765	21.931	23.834	22.856	23.67	23.174	23.391	24.052	24.177	23.625	24.166	24.252	23.78	24.588	24.078	25.385	24.681	24.831
19.318	17.625	19.469	19.272	19.094	18.738	19.581	19.474	19.014	19.76	20.033	20.061	20.064	19.191	20.612	19.965	21.063	19.816	21.228	20.267	20.371	20.87	22.123	21.415	20.631	21.171	21.268	21.686	21.543	21.588	22.084	22.213	21.995	22.648	22.785	22.827	22.947	23.847	22.688	24.079	24.525	24.228	23.714	23.987	24.783	23.796	24.326	24.061	24.506	24.9
19.623	18.905	19.587	18.744	20.156	19.67	19.709	19.381	19.01	20.028	19.529	19.911	19.66	19.737	20.757	20.173	19.537	21.085	20.315	20.396	21.422	21.204	21.332	21.241	21.837	21.653	21.214	23.22	21.715	22.275	23.303	22.214	22.265	22.965	22.413	23.069	23.671	24.364	24.238	24.274	23.953	23.785	24.957	24.604	25.302	24.385	24.69	24.52	24.791	25.068
18.729	18.214	18.625	18.701	18.519	19.211	19.404	18.865	19.278	20.135	19.596	19.968	19.645	20.1	20.399	19.636	20.494	19.89	21.188	20.661	21.026	20.349	20.267	21.765	20.725	21.111	21.301	22.215	20.895	22.726	21.498	22.129	23.192	22.328	23.149	23.121	22.906	23.988	22.353	24.131	23.56	24.253	24.014	24.229	25.18	24.226	24.212	24.425	25.046	24.822
19.527	18.901	18.615	19.512	18.899	18.977	19.233	19.403	19.259	20.323	19.818	19.825	20.161	20.038	19.478	19.243	21.248	20.847	20.844	20.228	21.549	21.547	21.142	21.278	20.743	21.869	22.341	22.055	21.574	23.259	21.766	22.326	22.596	23.287	22.515	23.46	22.528	25.235	23.05	24.415	24.828	25.361	24.147	24.477	24.918	24.545	25.713	25.134	25.591	25.116
18.62	19.495	18.466	19.037	19.087	18.572	19.017	19.691	18.725	18.867	20.048	19.273	20.489	19.775	19.654	19.65	20.73	20.839	20.257	21.223	20.005	20.956	20.405	21.496	21.787	21.235	21.031	21.363	22.074	23.135	21.839	22.335	23.1	23.2	22.722	23.447	23.642	24.209	24.239	23.826	25.269	23.849	23.892	24.116	24.306	24.72	25.334	24.176	25.285	25.198
18.417	18.929	18.322	18.961	19.017	19.831	20.196	19.498	20.243	20.133	19.653	19.925	21.51	19.646	20.64	20.174	20.644	20.807	20.334	20.738	21.266	20.9	21.019	21.432	22.015	21.871	21.124	21.943	23.158	21.939	23.025	22.117	22.662	22.119	24.32	24.021	24.622	23.025	24.231	24.036	25.017	25.209	24.296	24.931	24.117	25.245	24.668	24.575	25.019	24.695
18.573	18.389	20.169	19.209	19.061	19.16	19.332	19.527	19.292	19.314	19.661	20.639	19.657	19.166	19.099	20.374	19.716	20.531	20.508	20.629	20.743	21.677	20.799	20.632	21.791	21.054	22.018	20.729	21.593	22.462	21.96	21.555	23.36	23.088	22.977	23.778	24.064	23.587	23.132	24.369	24.461	25.03	24.313	24.91	24.595	24.747	24.316	24.969	24.692	26.208
19.051	18.489	18.958	19.386	19.585	19.519	19.676	19.744	20.905	20.292	19.169	20.091	19.485	20.013	20.326	20.118	20.411	20.714	21.364	21.292	20.083	20.982	20.661	20.875	22.211	21.633	21.955	21.518	22.621	22.966	22.304	22.403	22.974	22.935	23.386	23.281	24.122	24.026	24.133	24.466	23.66	24.996	25.633	24.877	24.952	25.171	24.785	25.602	23.884	25.757
18.289	19.477	18.829	19.698	19.309	19.104	18.715	19.782	19.359	19.735	19.629	19.955	18.599	19.12	18.722	19.637	20.841	20.82	20.173	20.964	21.35	20.972	20.04	21.413	22.008	21.978	22.04	21.095	22.409	22.391	22.472	22.575	23.224	22.67	23.396	23.381	23.508	23.835	23.324	24	24.742	24.637	25.711	24.249	24.2	24.783	25.396	25.32	24.967	24.765
19.394	18.482	20.013	18.655	19.274	19.31	20.145	18.24	20.312	19.277	20.027	19.152	19.394	19.866	19.167	19.889	19.589	20.307	20.315	20.394	21.818	20.453	20.721	21.623	21.22	21.406	21.704	21.446	22.165	22.521	22.565	22.847	23.304	23.635	23.525	23.562	24.621	24.096	25.323	24.125	24.708	25.104	24.491	24.795	24.542	24.119	26.234	24.731	25.901	25.406
18.886	18.893	19.506	18.326	19.081	19.408	18.907	19.292	19.044	18.845	19.747	19.614	18.867	19.198	19.895	20.052	19.911	19.662	20.05	20.538	19.457	20.177	20.812	20.85	20.988	21.1	21.182	22.028	22.061	21.651	21.375	23.138	23.013	22.166	23.421	23.837	22.758	24.396	24.57	23.664	25.03	24.378	24.488	24.777	25.091	25.162	24.59	25.733	24.506	25.857
18.724	18.262	18.759	19.952	18.917	20.096	17.91	19.571	18.882	19.777	18.877	19.812	19.804	19.65	19.335	19.416	19.387	20.643	19.32	20.253	20.39	20.155	20.961	20.254	21.504	22.386	21.777	21.569	22.19	21.686	22.368	23.004	22.401	23.372	23.943	23.311	23.591	24.28	24.057	24.615	24.042	24.732	25.344	24.734	24.651	25.193	25.173	26.99	25.108	25.848
18.515	18.847	19.026	19.648	18.558	18.178	19.047	19.593	18.467	20.063	18.761	19.935	20.335	19.07	19.408	18.706	19.859	19.833	19.845	20.453	20.133	19.624	20.555	19.81	20.983	21.281	21.201	21.626	21.299	21.995	22.55	22.485	22.171	23.704	23.325	23.025	23.766	23.445	23.945	24.929	23.701	25.54	24.081	24.931	25.541	25.837	24.705	24.406	25.399	25.813
20.142	19.245	19.695	18.843	19.675	19.008	19.732	19.696	19.781	19.55	19.19	19.978	19.825	19.998	19.934	20.567	20.322	20.171	19.148	20.627	19.758	20.153	20.586	20.111	20.519	21.367	21.149	22.065	22.24	21.865	22.833	23.028	22.781	23.047	23.84	23.749	23.864	23.653	24.865	25.329	24.578	25.156	24.54	25.147	24.951	25.215	25.538	26.011	25.482	24.944
19.292	18.751	19.136	19.535	19.102	19.169	18.822	19.392	19.802	19.744	19.346	19.645	19.565	20.014	19.006	21.016	19.613	19.263	20.523	20.69	20.832	19.275	19.752	20.967	20.89	20.185	21.475	20.904	22.42	22.063	22.024	22.664	23.88	23.737	23.045	24.151	23.59	24.313	23.471	24.467	24.398	25.115	23.516	25.034	25.335	25.503	25.347	25.168	26.495	25.441
19.91	19.203	18.268	20.818	18.888	18.04	19.486	19.865	19.631	20.61	19.977	19.727	21.459	19.768	19.727	20.222	20.879	19.856	20.606	21.169	20.812	20.776	20.881	20.073	20.114	21.738	22.386	22.194	21.178	23.114	22.683	22.55	23.187	24.645	23.056	23.866	23.491	23.365	24.826	24.629	24.891	25.148	25.118	25.362	25.503	24.751	25.376	25.087	25.751	25.309
19.208	18.971	18.925	18.97	19.69	19.115	18.754	19.523	19.125	20.758	20.179	19.338	19.683	19.509	20.849	20.364	21.007	19.895	21.198	21.365	20.681	20.608	20.485	20.971	21.108	20.7	21.781	22.405	22.348	21.256	22.619	23.705	23.016	23.439	23.399	23.133	23.788	24.584	24.055	24.795	24.162	23.497	25.037	25.416	25.184	24.471	24.401	25.619	25.272	24.708
19.168	19.169	19.728	19.187	19.241	20.325	19.636	18.846	20.227	20.232	20.46	20.173	20.636	21.107	20.708	21.415	21.281	20.549	20.582	20.877	21.238	20.19	21.212	21.52	21.81	21.068	22.426	22.178	21.638	22.736	22.305	21.862	23.378	22.483	23.385	24.936	24.567	23.714	24.981	24.921	24.487	25.007	25.027	25.115	24.559	25.255	25.805	25.224	25.228	26.85
19.091	19.118	19.202	20.261	19.118	20.511	19.085	20.022	19.17	19.269	20.512	20.42	20.558	20.681	21.173	19.807	20.686	21.089	21.201	20.436	20.691	21.922	21.24	21.499	21.708	21.25	21.733	22.205	22.2	22.143	23.285	22.625	23.833	23.913	22.875	24.31	24.709	23.754	25.127	24.973	24.933	24.659	24.996	25.017	24.574	25.124	26.212	25.033	24.907	25.943
19.912	19.188	19.722	19.564	20.422	18.056	19.882	19.64	21.241	20.095	19.818	20.161	20.585	21.027	20.927	20.959	21.336	21.466	21.455	21.488	21.399	21.477	21.673	21.087	21.834	21.884	23.371	21.981	21.876	22.986	22.866	23.072	23.231	23.788	23.799	24.346	23.54	24.991	24.456	23.837	24.567	24.555	25.559	25.757	25.287	25.781	26.129	26.028	25.37	26.142
19.149	18.99	20.198	20.024	19.863	19.493	20.105	19.923	19.228	19.977	20.074	20.655	20.317	21.054	20.828	22.593	21.009	21.686	21.775	20.738	22.047	20.855	20.944	21.482	21.883	22.156	22.872	22.575	21.853	23.161	22.629	22.608	23.202	24.138	24.47	23.469	24.36	24.893	25.095	24.94	25.069	25.343	25.032	25.011	25.596	25.034	26.424	25.061	26.091	25.616
19.464	19.648	20.069	18.825	20.567	20.14	20.311	19.705	20.389	20.445	20.147	20.56	19.974	21.6	21.045	21.663	21.654	21.678	21.289	21.047	22.03	20.768	22.472	21.985	22.568	23.285	22.565	23.364	23.683	23.162	23.393	23.623	24.996	22.953	23.877	24.003	24.436	25.322	24.821	24.784	24.418	25.471	25.063	24.646	25.68	24.159	25.744	26.04	25.531	26.146
19.647	19.812	19.601	19.604	19.317	19.459	19.67	19.454	20.101	20.91	20.852	20.465	20.535	21.012	21.457	20.875	20.923	21.604	21.163	21.625	21.928	20.949	21.831	22.532	21.72	23.753	22.176	22.794	23.988	23.222	22.551	23.779	24.336	23.078	23.457	24.16	24.095	24.424	24.256	24.72	25.337	25.325	25.221	24.937	24.796	25.821	25.118	25.372	26.045	25.64
19.881	18.725	19.661	20.327	19.447	20.036	20.358	21.865	19.206	21.193	19.563	20.262	21.518	21.06	21.484	20.945	21.193	22.76	20.538	21.19	22.401	21.538	22.74	22.156	22.221	22.851	23.575	22.654	23.21	22.371	24.168	22.99	23.851	23.394	23.49	24.017	23.903	24.062	25.083	24.73	24.3	24.891	25.145	25.158	24.846	25.418	26.043	25.868	26.347	25.04
19.103	18.995	19.464	18.735	20.127	20.173	19.87	20.091	19.868	19.936	22.018	20.679	21.317	20.796	20.907	21.086	21.199	21.363	21.69	21.621	21.806	21.542	23.392	22.656	23.029	21.785	22.885	22.472	24.041	22.349	23.764	23.406	23.558	23.488	22.879	22.97	23.645	23.177	23.882	23.612	23.851	24.383	24.274	25.301	25.602	26.353	25.424	25.155	25.937	25.586
19.895	18.472	18.476	19.197	20.235	20.895	20.164	21.016	19.661	20.868	20.676	20.749	20.905	21.627	21.162	21.466	22.187	21.595	21.825	22.18	22.384	22.47	21.981	22.784	22.68	22.312	23.632	23.28	22.997	23.897	23.016	23.162	23.565	24.329	24.649	23.685	23.511	23.664	24.364	23.275	25.146	25.424	25.529	24.747	24.992	25.667	26.183	24.309	25.958	26.859
19.431	19.699	19.025	21.292	19.073	19.986	19.869	20.146	20.157	19.847	21.675	20.228	21.34	21.386	20.604	21.876	20.254	21.969	22.273	21.976	22.498	22.344	22.795	21.827	22.309	22.053	23.51	22.763	23.008	23.211	23.605	23.374	24.262	22.93	24.233	23.761	24.674	23.97	23.665	24.61	24.429	24.178	24.521	25.616	24.64	25.345	25.094	25.362	25.452	24.925
20.778	19.282	20.136	19.837	19.847	20.239	19.631	20.343	20.997	20.561	20.897	20.317	21.691	21.073	21.858	21.368	22.511	22.096	22.334	22.395	22.946	21.671	22.75	22.344	23.347	23.304	22.829	23.174	23.443	24.231	23.301	23.454	24.447	24.569	23.305	24.435	24	24.215	24.651	24.523	24.132	25.277	24.915	25.394	25.49	23.981	26.666	25.425	25.789	26.957
20.232	20.223	19.321	20.343	19.818	19.878	20.887	20.292	19.966	20.898	20.961	20.01	21.657	20.3	21.725	20.988	22.768	20.938	20.957	21.849	22.371	21.928	22.101	23.43	22.607	23.67	21.936	23.202	22.81	23.737	23.738	24.642	23.615	24.459	24.629	23.834	24.361	23.363	24.18	23.211	24.773	24.054	24.401	25.259	25.311	25.354	24.152	26.655	25.998	26.345
19.673	19.494	20.483	19.981	20.374	19.852	20.528	20.204	20.95	21.21	19.725	21.308	21.722	22.114	22.224	22.832	22.079	22.981	21.38	22.826	22.602	22.592	22.289	22.44	22.548	23.51	22.529	23.205	23.729	24.669	24.558	23.682	24.956	24.358	24.614	24.224	25.221	24.307	24.847	24.427	24.57	26.145	25.959	24.666	25.702	25.868	26.573	24.957	26.145	26.424
19.44	19.768	20.279	20.214	19.961	20.424	20.652	20.922	20.728	20.051	21.034	21.605	21.668	21.049	21.259	21.446	21.674	21.153	21.955	22.179	22.76	21.377	21.965	22.894	23.283	23.135	22.95	23.726	23.684	23.039	23.956	24.238	24.265	24.131	24.456	24.755	24.307	25.344	22.899	25.031	24.232	25.085	25.186	24.181	25.445	26.744	24.822	25.137	26.398	25.34
21.177	19.158	20.842	20.565	20.635	21.33	21.148	20.541	21.069	20.678	21.098	21.658	22.063	20.754	22.21	21.48	21.09	22.404	23.218	22.181	21.754	23.456	22.967	22.523	22.616	22.885	23.474	24.047	23.774	24.036	24.223	24.392	24.235	24.906	24.717	24.608	23.884	25.873	25.214	25.201	25.26	25.285	25.891	25.675	24.721	26.198	25.467	26.538	25.894	25.983
20.373	19.995	20.34	19.695	20.383	20.526	20.39	20.217	20.192	21.381	20.989	20.815	22.302	20.975	21.628	22.15	20.708	22.198	21.643	23.341	22.749	21.848	22.097	22.317	23.136	22.947	23.303	23.491	23.928	23.572	23.766	24.632	24.314	23.913	24.256	24.645	24.78	23.925	24.123	25.476	25.22	25.725	24.548	25.239	24.613	26.167	25.087	25.973	25.693	25.596
19.968	20.497	20.275	21.248	21.025	20.826	21.432	21.619	20.816	21.779	21.489	22.302	21.319	22.187	21.573	21.43	21.831	21.766	23.247	22.354	23.118	22.481	22.865	22.925	21.545	23.783	23.233	23.056	23.123	23.802	25.042	24.23	24.592	24.142	24.792	25.312	25.422	23.954	25.218	24.786	24.744	26.349	25.367	25.217	25.22	25.931	26.236	25.651	25.611	26.555
18.849	19.693	20.846	20.477	21.296	20.733	20.47	20.884	20.253	20.915	21.564	21.05	21.35	20.945	21.596	21.589	21.735	21.501	21.685	22.415	22.508	23.352	22.173	22.836	23.256	22.672	22.952	22.716	24.256	23.146	23.401	23.9	23.928	24.405	24.411	25.185	24.728	25.127	24.957	24.674	25.325	25.37	24.258	25.007	25.475	25.714	26.191	25.506	25.91	26.077
20.426	20.854	20.409	20.704	20.852	21.308	20.68	22.309	20.969	21.908	20.569	21.954	21.153	22.016	21.795	22.275	22.768	21.918	22.534	23.303	22.106	23.475	22.879	22.947	22.912	22.732	23.712	24.15	23.84	24.055	24.497	23.502	24.451	23.815	24.715	24.654	24.273	24.968	25.468	24.818	25.187	25.928	25.869	26.002	25.475	25.85	25.753	26.126	27.24	25.752
19.868	19.7	20.909	20.245	20.714	21.14	20.956	21.106	21.165	21.546	21.083	21.431	21.89	20.297	22.731	21.827	21.913	22.813	22.782	23.587	22.737	22.522	23.717	23.439	23.04	23.756	23.452	24.241	23.314	23.378	23.534	23.163	24.182	25.196	24.172	23.149	25.172	23.497	24.735	26.094	24.685	25.086	25.823	24.912	25.54	26.215	25.525	25.199	25.932	26.492
20.435	19.273	20.003	20.094	20.577	20.433	21.014	20.97	21.103	21.904	21.907	21.586	21.548	21.84	22.749	22.285	22.65	22.619	22.628	23.843	22.242	24.099	23.043	23.23	23.59	23.759	22.899	23.89	23.534	25.348	23.343	24.652	24.339	24.054	23.92	23.965	24.187	24.549	24.703	24.943	26.117	25.742	25.191	26.032	26.077	26.021	26.525	26.67	25.979	26.116
20.07	20.139	20.772	20.195	20.471	21.381	19.747	21.451	20.913	21.002	20.795	22.639	21.619	21.818	22.382	22.071	21.735	23.281	22.43	23.583	23.209	22.606	23.188	22.924	23.686	22.853	23.855	23.605	24.127	23.458	24.074	23.924	24.049	23.445	24.002	24.405	24.282	24.884	23.736	25.414	24.991	26.064	24.912	25.195	26.045	25.874	26.306	27.303	24.734	26.196
19.903	20.063	20.5	20.528	20.715	20.834	21.012	20.748	22.073	20.982	22.252	21.175	21.614	22.002	21.984	21.782	22.7	23.17	22.744	22.878	23.552	23.14	23.374	23.015	24.577	23.6	24.365	24.31	24.27	24.388	24.171	23.795	24.307	24.264	24.693	24.565	24.709	24.338	25.058	25.26	24.905	25.424	26.111	26.206	26.259	25.868	26.586	26.3	26.568	26.141
19.752	20.145	20.963	20.534	20.116	20.604	20.441	20.218	21.443	20.375	21.406	21.758	21.365	21.781	21.878	22.595	21.885	22.35	22.828	23.506	23.263	23.227	23.119	24.173	23.336	23.174	23.966	24.497	24.245	23.076	24.2	25.373	24.427	23.722	24.234	24.948	25.165	24.113	24.05	24.932	25.043	24.862	25.475	24.629	26.469	26.101	25.502	26.522	26.703	27.046
20.258	19.902	21.125	20.491	21.393	20.18	22.19	20.604	21.477	21.1	21.082	21.167	22.633	21.994	22.189	22.606	22.729	22.473	23.427	23.616	22.934	23.979	24.13	23.957	22.717	24.385	23.867	24.354	23.819	24.861	25.082	23.623	25.128	25.003	24.72	24.746	24.487	24.911	24.843	25.995	25.268	25.931	26.208	24.344	26.072	26.117	26.014	27.386	26.86	26.761
19.878	19.695	19.802	20.201	21.255	20.173	20.678	21.685	19.628	21.035	20.415	22.03	21.212	21.639	22.435	22.469	21.778	21.761	23.347	22.527	23.872	23.111	23.835	24.071	23.522	23.71	24.291	24.436	24.368	23.095	24.369	24.631	24.235	24.893	24.343	24.73	25.422	25.564	24.51	25.674	24.524	25.737	25.667	25.89	25.977	26.924	26.314	26.278	26.1	26.018
19.74	20.557	20.517	20.504	21.241	20.81	20.005	21.229	21.002	21.682	19.941	22.305	21.364	22.082	22.927	21.537	23.145	22.924	21.887	22.922	24.262	23.57	23.242	23.373	24.299	22.649	24.496	24.061	24.22	23.896	24.842	24.602	25.033	25.022	24.845	25.192	25.255	25.863	25.418	26.292	25.476	25.742	25.295	26.774	25.055	26.74	25.998	27.485	27.029	26.934
20.049	19.88	19.769	20.008	20.378	20.317	19.98	21.179	20.816	21.403	21.231	20.119	22.562	21.887	22.004	21.854	22.293	22.403	21.815	22.445	22.82	24.032	23.65	22.629	24.022	23.029	23.94	23.358	24.244	24.246	23.648	24.674	24.569	24.739	24.969	25.62	26.317	24.909	25.451	25.865	25.301	26.307	25.549	26.424	25.842	26.384	25.679	26.567	27.054	26.372
20.219	19.992	20.344	20.313	20.84	19.91	21.762	20.241	21.323	21.113	21.811	22.019	21.28	22.844	22.178	21.882	22.282	22.064	23.141	22.675	23.366	23.197	23.703	23.653	23.001	23.636	23.974	24.93	24.002	24.358	24.269	24.427	25.54	25.213	25.484	24.475	26.338	25.463	25.965	26.097	25.601	25.772	26.252	26.565	25.94	26.787	26.588	27.351	27.125	27.564
20.926	19.936	20.541	20.351	20.904	20.064	20.219	21.175	20.388	20.688	22.139	21.002	21.355	21.269	22.458	21.309	21.948	20.86	21.436	22.886	21.3	22.661	22.975	23.058	22.947	23.397	23.631	23.189	25.331	23.82	24.413	24.676	24.987	25.265	25.183	25.129	24.797	26.429	24.576	25.808	26.07	26.445	25.564	25.899	25.426	26.691	26.086	26.374	27.012	26.707
20.66	20.225	21.034	20.128	20.807	20.821	21.201	21.758	21.081	21.227	20.035	21.882	21.918	21.721	21.823	21.133	21.982	21.978	21.86	21.793	22.767	22.556	23.276	22.398	23.621	23.479	22.19	24.217	23.907	24.367	25.053	23.792	24.109	25.318	24.861	26.259	26.048	25.892	26.241	26.275	26.701	25.853	26.979	26.343	26.914	26.545	25.904	26.915	26.197	27.341
21.102	19.995	21.121	20.532	21.209	19.984	20.791	21.267	20.242	21.095	20.274	21.801	21.174	21.263	21.014	21.551	20.993	21.517	21.771	21.447	21.432	21.628	21.398	22.577	21.795	22.87	23.161	23.748	23.883	23.949	24.237	25.125	24.812	25.87	25.392	25.71	26.334	25.795	26.123	25.588	26.553	26.572	26.245	26.052	27.414	26.615	25.659	26.746	27.159	26.369
20.487	20.447	21.297	21.53	21.804	21.066	20.841	21.503	21.347	21.144	21.752	21.259	21.794	21.548	20.768	21.308	22.238	22.445	21.374	22.265	20.406	23.202	21.215	21.647	22.087	23.264	23.212	21.777	24.205	24.128	24.115	24.843	24.031	25.385	24.858	24.191	26.098	26.182	26.599	26.448	25.511	26.634	26.442	27.372	26.191	27.03	27.177	26.469	27.835	27.335
21.206	20.416	21.022	20.773	20.144	20.541	21.336	21.725	20.693	21.224	22.21	22.116	22.322	21.177	21.069	23.121	21.511	21.862	21.549	21.74	21.477	21.174	22.48	21.388	22.438	21.835	22.091	22.341	23.157	23.317	23.271	24.437	25.273	24.303	25.177	24.912	25.379	25.971	26.042	26.444	26.49	27.132	26.957	26.232	27.184	27.675	26.98	27.549	27.04	26.676
21.254	19.617	20.713	21.278	20.525	20.96	21.787	20.804	21.473	21.781	21.365	21.733	22.9	22.321	20.897	22.158	22.445	22.411	23.252	21.919	22.512	22.426	21.508	22.388	22.862	22.312	22.341	23.174	22.566	23.851	24.182	24.586	24.708	25.442	25.176	25.567	26.103	26.193	27.129	25.926	26.419	26.252	27.785	26.135	28.343	26.381	27.398	27.276	26.624	28.362
19.775	20.683	20.438	21.044	20.819	20.558	21.75	22.003	21.067	21.6	21.359	21.943	21.799	23.011	23.283	22.043	21.624	22.355	22.801	23.059	22.81	22.174	21.939	22.577	21.579	22.419	22.23	22.509	22.543	22.652	23.735	23.46	24.837	25.565	25.4	26.019	25.648	25.492	26.378	25.756	26.714	25.8	27.463	25.723	26.152	27.572	25.987	28.102	26.912	27.449
20.669	21.466	21.173	21.234	21.576	21.417	21.866	20.696	21.861	21.286	21.993	22.665	22.642	23.197	21.416	22.318	23.05	23.173	23.376	22.955	22.887	23.233	23.502	22.377	23.191	23.41	22.349	22.837	23.379	23.526	23.862	24.355	25.039	25.932	25.86	26.124	26.421	25.873	26.206	26.086	25.773	26.575	26.558	26.315	26.335	27.148	27.151	27.171	27.294	26.917
20.502	21.212	20.384	21.205	21.219	21.749	20.862	20.919	21.085	21.026	21.899	22.294	21.67	22.493	22.463	22.709	22.698	23.246	21.906	22.876	22.983	23.384	22.916	24.5	23.663	23.547	23.668	23.776	23.781	23.182	23.779	24.45	24.598	25.193	25.521	26.161	26.868	25.104	26.115	25.996	26.113	26.486	26.866	25.734	26.317	27.574	26.971	27.363	26.732	26.928
21.726	20.881	20.66	21.941	21.382	21.484	21.618	22.662	21.49	21.876	21.865	22.295	22.222	23.629	22.77	23.6	23.402	23.728	23.641	23.694	23.935	23.656	23.538	23.139	23.464	23.507	24.799	24.105	24.189	24.014	24.932	24.062	25.706	24.901	26.727	25.868	26.428	26.841	25.885	26.555	25.568	27.359	26.122	27.345	26.729	27.028	25.533	27.345	27.055	26.551
21.136	20.612	21.293	20.436	20.916	21.286	21.381	20.997	22.625	21.29	21.676	22.198	22.462	22.315	21.834	22.984	22.566	22.375	22.856	23.489	23.325	23.522	23.57	23.553	24.5	23.172	23.668	23.669	24.063	23.344	24.292	24.852	25.466	24.446	25.563	25.938	25.854	25.469	26.214	26.537	25.9	26.552	25.935	26.514	26.633	26.031	26.536	26.245	27.137	26.93
21.852	20.833	22.025	21.408	22.318	21.955	21.715	23.18	21.938	22.794	21.405	22.582	22.471	22.022	22.898	22.53	24.044	23.457	23.207	23.808	24.047	23.689	23.536	23.351	24.811	24.857	23.601	24.841	23.798	25.103	24.847	24.676	25.549	24.741	26.125	25.397	26.187	26.64	26.359	26.544	25.391	26.647	26.648	26.954	26.936	26.558	27.236	26.904	27.167	26.096
20.517	20.584	21.752	21.457	21.621	21.995	21.043	21.963	21.117	22.283	22.131	22.223	22.75	21.656	23.252	22.748	23.097	22.965	24.273	23.716	23.879	23.982	23.913	23.163	24.159	24.267	23.72	24.749	25.001	24.2	23.479	25.6	24.559	26.301	25.086	26.256	27.328	26.585	25.427	25.867	26.395	27.107	25.283	26.318	26.598	26.193	27.006	26.219	27.218	26.853
22.084	20.826	21.346	21.643	21.732	21.544	21.738	21.958	21.862	22.289	22.732	22.471	23.258	22.792	22.714	24.017	23.375	23.645	23.78	23.388	24.104	23.81	24.38	23.177	25.787	24.374	24.473	24.62	25.193	25.414	24.883	25.31	25.079	25.065	25.916	26.193	26.102	26.711	25.376	26.754	26.07	26.78	25.796	26.375	27.551	26.527	27.336	27.34	27.652	25.707
19.917	21.779	20.792	21.734	21.286	22.36	23.182	22.139	21.368	22.634	22.709	22.045	23.141	22.099	23.933	23.077	23.635	23.168	22.719	23.598	23.108	24.053	23.897	23.665	24.406	24.076	24.363	25.366	24.884	25.083	25.455	24.779	24.464	25.823	25.347	26.612	25.354	26.498	26.424	26.601	26.457	26.319	27.379	26.252	26.954	26.691	26.905	27.269	27.481	27.642
22.851	20.289	21.821	21.889	21.726	22.188	22.249	22.173	22.626	22.178	23.108	22.686	22.935	23.223	23.405	23.64	24.628	23.001	23.945	24.096	23.447	24.497	24.256	24.559	24.705	25.278	25.418	25.164	25.006	25.164	24.876	25.444	24.41	26.038	25.89	26.022	26.405	26.466	26.669	26.055	26.266	27.923	27.787	27.209	26.928	28.255	27.278	27.784	27.627	27.859
20.425	21.202	21.42	21.889	21.896	21.235	21.845	21.752	22.576	22.405	22.048	23.569	23.126	22.525	23.891	22.611	23.849	23.047	23.892	24.113	25.265	23.302	24.587	23.392	25.297	24.047	24.078	24.953	24.518	25.607	25.482	24.894	24.76	25.692	26.296	24.966	26.185	24.729	26.969	26.183	25.396	26.522	26.99	26.052	26.373	27.112	27.735	27.783	27.257	27.336
21.316	20.944	21.537	20.647	22.214	21.91	22.03	22.448	23.095	22.799	21.881	23.822	23.629	23.48	23.013	23.601	23.198	23.764	24.129	23.925	25.374	24.307	24.316	24.434	24.55	25.167	26.095	24.287	24.993	25.066	25.966	25.994	25.997	25.2	26.51	25.632	26.647	26.438	26.913	27.375	26.792	27.27	27.631	26.685	27.253	26.713	27.814	27.329	27.65	28.713
20.397	20.782	21.138	21.218	21.416	21.551	21.88	22.314	22.268	22.726	22.923	22.857	22.721	22.158	23.137	23.241	22.516	23.078	23.362	23.498	24.803	24.301	24.144	24.197	24.094	24.576	25.304	23.879	25.457	25.514	25.602	25.152	25.605	24.817	25.1	25.537	25.79	26.373	25.935	26.558	26.633	25.983	26.536	26.715	27.284	26.995	26.423	26.055	26.618	28.029
22.346	20.7	22.453	21.32	21.521	21.74	22.388	22.525	22.386	23.167	22.817	23.037	23.326	23.012	23.548	23.425	24.684	23.743	22.821	24.301	24.605	25.57	24.14	25.277	24.316	25.076	25.792	26.046	25.452	25.988	25.535	24.548	25.872	26.218	26.23	25.421	26.02	26.128	26.504	27.312	26.854	26.078	27.848	26.8	27.202	27.041	27.385	26.621	27.418	27.727
21.272	20.607	21.16	21.463	21.833	21.08	22.286	22.168	23.448	21.967	22.99	22.737	23.365	22.761	24.064	23.532	23.254	24.216	23.181	23.594	24.593	24.732	25.342	24.681	25.274	24.956	25.766	25.521	25.405	25.337	26.428	24.418	25.683	25.207	25.477	25.704	25.975	26.59	26.238	26.459	27.412	26.438	26.109	26.063	26.725	26.53	26.387	26.344	26.861	25.798
22.114	21.588	21.599	21.518	22.549	21.172	22.129	22.324	23.101	22.361	22.962	23.5	24.27	22.983	23.109	23.355	24.553	24.469	25.013	24.63	24.187	24.7	25.008	24.626	25.243	25.468	25.536	24.594	26.315	25.742	25.65	26.243	26.025	25.717	25.247	27.664	24.709	26.21	27.168	26.38	26.228	27.478	27.125	25.979	27.68	27.089	27.07	27.932	27.202	27.434
20.99	21.471	21.368	21.907	21.018	22.533	22.158	20.768	21.911	23.335	23.267	23.759	23.303	23.632	23.056	23.506	23.068	24.367	24.106	23.963	24.133	24.245	24.377	24.261	24.861	25.231	25.636	25.484	23.9	25.253	26.142	25.045	25.075	25.5	26.389	26.464	26.24	26.291	26.243	26.219	26.435	27.384	26.106	26.447	26.334	28.045	26.849	26.804	27.247	26.756
22.109	20.431	21.544	22.072	23.047	21.433	22.308	22.088	22.931	22.861	23.173	23.518	22.826	25.129	23.063	25.291	23.648	24.419	23.695	23.881	24.382	24.363	25.375	24.978	24.831	24.992	24.66	24.597	26.305	25.949	25.326	25.744	26.047	25.531	26.652	25.711	25.74	25.209	27.074	26.754	26.918	26.358	27.35	26.974	27.224	26.444	26.845	26.865	27.215	26.532
21.02	22.072	20.451	21.168	21.857	22.795	22.512	22.256	21.838	23.068	23.663	24.36	23.397	23.87	23.438	23.708	24.171	23.848	23.924	24.023	24.334	24.24	24.997	24.546	26.153	24.131	24.737	24.855	26.311	24.56	25.556	25.969	25.473	25.935	25.791	25.357	26.647	25.803	25.608	26.157	26.033	27.334	26.255	27.421	26.452	27.428	27.244	26.936	26.641	26.628
21.643	21.048	21.225	21.498	22.701	22.081	22.125	22.266	23.007	23.583	22.61	23.507	23.152	25.016	23.892	23.689	24.578	24.013	24.422	24.677	24.583	24.642	24.807	25.2	25.583	25.329	25.785	25.336	25.587	25.608	25.111	26.507	25.732	25.734	26.128	26.265	25.741	26.159	25.776	26.696	26.436	25.96	26.897	26.5	27.061	26.521	26.6	27.155	27.655	27.462
20.759	20.762	21.407	22.185	21.288	22.221	22.818	23.019	22.141	23.08	22.654	23.035	23.539	24.178	23.836	23.884	24.04	24.669	23.818	24.269	24.404	24.43	24.862	25.589	23.947	25.411	24.293	25.357	25.249	25.137	25.403	25.19	25.299	26.054	25.869	25.398	25.283	24.98	26.075	26.696	25.965	26.688	25.68	25.001	27.555	26.882	26.369	26.421	26.962	27.348
19.874	21.133	21.262	21.027	22.315	22.349	22.245	22.247	22.807	24.389	22.767	23.64	23.938	23.37	23.331	24.512	24.471	23.73	25.246	24.222	24.313	25.111	25.211	26.3	25.036	25.29	25.771	25.411	25.439	25.67	25.727	25.612	26.077	25.54	25.886	25.498	25.748	25.096	26.012	25.625	26.143	27.422	26.562	26.82	25.921	26.913	26.346	27.81	27.557	27.407
20.503	20.551	21.53	21.672	21.563	22.32	21.882	22.425	22.28	23.122	23.008	23.654	22.534	23.05	23.487	24.333	23.634	23.506	24.165	25.175	25.388	23.907	25.086	24.765	25.464	24.595	24.952	25.012	26.364	25.445	25.956	25.657	24.568	26.462	25.514	25.482	25.601	24.933	25.254	25.885	25.645	26.127	26.434	26.086	26.325	26.43	26.825	26.296	26.762	26.53
21.13	21.418	22.369	21.185	22.818	21.687	22.891	21.984	22.953	23.218	23.232	23.35	23.31	23.842	23.646	24.256	23.653	24.997	23.924	24.962	24.907	25.423	24.391	25.369	24.994	25.388	25.162	25.331	25.557	25.152	24.801	25.458	24.908	24.843	25.671	25.519	25.264	24.275	25.969	26.181	26.012	26.174	27.209	26.678	26.261	27.66	26.513	26.665	26.96	28.301
20.23	21.068	21.203	21.976	21.891	21.047	22.412	22.324	21.518	22.835	22.909	23.164	22.513	23.32	23.732	23.179	24.074	23.814	23.936	24.804	23.895	24.577	24.723	24.768	25.401	24.738	25.181	24.562	24.722	24.384	25.119	25.198	25.22	25.085	25.024	25.104	24.705	25.121	25.386	25.103	25.363	26.211	26.269	25.983	27.009	26.737	25.957	27.321	27.584	27.592
21.074	22.161	21.66	20.806	21.767	22.307	23.297	22.08	23.284	22.607	22.54	22.726	23.608	23.259	22.87	24.728	24.335	24.235	24.08	24.542	23.906	24.863	24.704	24.84	25.197	25.075	24.181	24.626	25.658	25.253	24.362	25.865	24.473	25.825	25.064	24.7	25.679	24.645	25.327	26.1	25.748	26.259	26.724	26.745	26.695	26.948	26.836	27.77	27.473	28.158
20.665	21.646	21.586	21.966	21.391	21.812	22.626	21.762	22.88	22.711	22.344	23.497	24.114	22.946	23.66	24.175	23.398	24.02	23.519	23.691	23.33	24.415	25.255	24.276	25.555	24.258	24.351	25.3	24.811	25.483	25.238	25.484	24.859	25.36	25.222	25.084	25.331	25.76	25.5	24.696	26.354	26.105	26.121	26.625	26.777	26.457	27.541	26.303	27.094	27.919
21.836	21.739	20.89	23.585	21.964	23.342	22.095	22.642	22.687	23.039	22.438	23.059	23.673	23.148	23.997	23.929	24.324	24.789	23.988	24.612	24.069	25.195	25.206	24.445	24.328	24.224	24.944	25.138	25.852	24.385	25.085	23.78	24.764	25.066	24.596	25.756	25.185	24.582	26.168	25.166	25.536	26.075	26.193	26.408	26.925	26.783	27.145	26.819	26.451	27.848
21.112	22.049	21.091	22.178	21.653	22.855	21.995	22.34	22.492	23.111	22.81	23.312	23.056	23.34	23.878	23.444	23.941	24.356	24.09	23.68	24.93	24.151	23.99	25.116	24.897	24.423	25.181	24.757	24.654	25.603	24.923	23.936	24.222	25.179	25.301	25.876	25.894	25.691	25.598	26.766	26.556	25.932	25.469	26.192	26.522	27.76	26.616	27.514	27.667	27.366
21.67	21.139	22.278	22.133	23.037	22.561	22.147	23.361	22.776	23.664	22.841	22.952	23.252	24.355	24.395	24.269	24.073	25.686	24.249	25.288	24.282	26.326	24.396	24.707	24.552	25.373	25.56	25.347	24.861	25.329	25.225	26.022	24.498	23.943	25.364	25.772	24.811	25.268	26.51	26.573	26.087	26.514	27.01	26.683	26.465	26.837	27.353	27.797	27.31	27.006
21.921	22.179	21.249	21.655	22.324	22.738	21.663	23.244	22.165	22.625	23.505	24.299	23.014	23.049	23.814	23.391	23.597	24.487	24.383	24.663	25.526	24.412	23.942	25.568	24.994	25.068	24.744	24.711	25.696	25.513	25.318	24.223	24.662	25.561	23.766	24.383	25.781	25.588	25.804	25.782	25.247	26.806	26.045	27.515	26.736	27.691	27.573	27.154	27.933	27.655
21.947	21.747	21.011	23.024	22.197	22.038	22.623	22.08	22.649	23.115	22.457	22.783	22.515	24.145	23.974	23.999	24.25	24.79	23.915	25.114	25.423	24.867	25	25.337	25.186	25.75	25.738	26.429	25.186	25.377	25.578	26.216	25.148	24.837	25.207	25.571	25.387	25.811	25.133	26.174	26.018	26.554	27.311	27.491	26.604	27.124	28.368	28.067	27.733	27.569
21.964	22.036	22.097	21.35	22.771	21.596	23.374	21.565	22.233	21.978	22.221	22.576	23.099	23.532	23.173	23.796	24.34	24.383	24.692	25.045	24.399	24.755	24.475	25.503	25.645	25.722	26.518	26.159	26.133	26.283	25.517	25.761	26.587	25.426	24.74	26.291	25.27	25.25	26.167	25.457	26.66	26.068	26.554	27.293	27.136	27.181	27.507	27.112	28.137	28.157
21.577	22.31	22.844	22.009	22.797	21.75	22.785	21.391	22.765	22.842	22.064	23.063	23.236	23.072	22.242	23.63	23.909	24.4	24.703	24.385	24.786	25.236	25.479	25.744	26.032	26.524	25.798	25.675	26.131	26.27	27.361	25.674	25.689	26.327	26.587	26.471	25.433	25.979	25.192	25.775	25.722	25.824	26.669	27.949	27.392	27.263	27.437	29.318	27.998	28.235
21.317	22.585	23.121	22.499	21.559	22.453	22.848	21.364	21.19	22.262	22.095	22.75	21.845	22.99	22.857	24.279	23.317	24.366	23.715	24.673	24.927	25.091	26.38	25.045	25.719	25.623	26.16	25.49	26.733	26.19	26.383	26.321	25.669	26.718	26.095	26.163	25.767	26.276	25.586	25.385	25.638	25.707	26.894	27.108	26.796	27.907	27.697	27.191	27.959	27.947
22.92	21.769	23.366	22.029	22.601	23.248	22.014	22.311	22.94	22.397	22.723	22.167	22.168	23.393	22.947	23.317	23.932	24.107	25.118	25.085	24.596	25.788	25.606	25.601	26.044	25.362	26.142	26.915	26.144	25.659	26.265	27.255	26.604	26.132	26.781	25.095	26.5	26.026	26.181	26.622	25.585	25.75	27.046	27.032	27.632	27.498	27.43	27.963	28.013	28.372
22.057	22.307	22.552	22.256	22.035	22.905	22.302	22.41	23.042	22.826	22.287	22.953	23.23	23.411	24.076	23.428	24.129	24.322	24.33	24.949	25.519	26.205	26.249	26.374	26.301	26.13	26.029	26.247	25.663	25.586	26.865	25.774	26.59	26.045	26.635	26.545	25.849	26.362	25.843	26.81	25.595	26.745	26.538	26.73	27.373	26.21	27.766	27.661	27.838	27.276
22.96	21.211	23.4	22.2	22.38	22.678	22.476	22.526	23.625	23.245	23.268	23.135	23.09	23.805	23.255	23.582	23.988	24.334	24.755	25.626	25.453	25.911	25.987	25.315	26.339	26.405	26.359	26.678	26.553	26.813	26.344	26.336	26.587	26.472	26.782	26.421	26.434	26.794	26.959	27.672	26.053	26.372	26.425	26.291	27.171	27.343	27.421	27.611	27.263	27.778
21.677	22.579	22.516	22.262	22.629	22.867	22.446	22.53	23.084	23.37	23.1	23.379	23.562	23.261	23.826	23.31	24.532	25.31	24.152	25.135	24.983	25.438	25.513	25.846	27.54	26.087	26.428	27.632	25.187	25.505	25.856	26.663	26.39	25.977	26.983	27.36	26.867	27.051	27.624	26.96	26.265	27.008	26.796	27.465	27.045	27.206	27.451	26.191	27.886	27.432
22.404	22.659	21.566	23.19	22.966	22.002	22.762	23.353	22.366	23.564	23.789	23.191	23.75	23.675	23.715	25.127	24.625	24.761	26.139	24.984	25.631	26.192	25.991	26.009	26.169	26.175	27.224	25.275	26.605	26.089	26.436	26.447	27.328	25.983	27.21	27.748	25.684	27.333	26.635	26.746	27.628	26.498	26.826	27.559	27.159	28.345	26.647	28.475	26.278	28.363
22.068	21.519	22.037	21.743	21.877	23.864	22.3	22.953	23.872	22.359	23.013	23.867	23.121	22.636	24.461	23.931	24.164	24.054	26.007	25.118	25.752	26.111	26.239	26.862	26.335	26.026	25.986	27.078	25.968	26.123	26.972	26.879	25.67	26.731	27.119	27.851	27.733	27.094	27.641	27.992	27.319	27.25	27.612	27.608	27.852	27.739	28.602	26.805	27.964	28.026
22.14	22.387	21.97	22.221	22.867	23.427	23.244	22.892	23.325	23.056	23.155	24.162	23.208	24.043	23.409	23.406	24.715	25.143	24.826	25.946	24.836	26.737	26.462	26.365	27.101	26.752	25.879	25.735	25.699	27.06	26.566	26.699	27.097	27.117	28.268	26.755	28.759	27.011	28.376	28.08	27.395	26.536	28.304	27.232	27.924	27.106	28.095	28.819	28.162	28.631
21.904	21.189	22.348	23.175	22.744	22.598	23.131	22.681	22.732	22.977	23.802	23.575	23.035	22.728	23.598	24.305	24.06	24.701	24.373	25.152	26.391	25.832	25.864	26.517	27.253	25.631	26.578	26.075	26.26	26.552	26.436	26.482	26.655	26.697	25.873	27.747	27.559	27.889	28.4	27.677	27.994	27.216	28.215	28.505	28.02	28.017	28.459	27.847	28.209	29.482
23.151	22.469	22.709	21.852	21.219	23.121	23.13	23.38	23.505	23.829	23.291	22.875	23.096	23.359	24.262	23.667	24.798	24.234	25.981	25.053	25.828	25.229	27.071	26.112	26.545	26.432	26.364	26.675	26.724	25.803	26.079	26.946	26.318	27.823	27.303	27.259	27.273	28.227	27.211	28.097	28.341	27.51	28.109	28.826	28.243	29.176	28.449	27.82	28.242	29.11
22.045	21.992	22.63	22.451	22.84	22.988	23.122	22.779	23.74	22.872	23.329	22.938	22.978	23.025	23.756	23.685	23.625	24.751	25.482	23.994	24.275	25.921	25.273	26.601	26.185	26.041	26.214	26.612	25.766	25.515	26.009	27.735	26.911	26.453	27.664	28.226	27.832	28.184	27.304	27.573	28.829	27.449	27.962	27.932	28.158	27.747	28.466	29.05	29.411	28.459
22.195	22.358	22.988	22.022	24.428	23.23	23.367	24.123	23.621	23.812	23.081	23.214	23.998	23.946	24.792	24.191	24.702	24.901	25.105	25.499	25.159	25.824	25.932	24.81	25.926	25.231	26.501	26.037	27.696	26.524	27.652	26.963	26.313	27.579	27.174	27.174	27.654	28.002	28.27	28.05	27.817	28.014	28.623	29.383	28.061	28.507	27.915	29.397	28.477	29.099
22.347	23.236	23.155	22.811	22.206	23.424	22.827	22.939	22.535	23.6	22.602	23.706	23.007	23.812	23.455	23.968	24.05	25.63	24.609	25.378	24.542	25.245	25.116	25.823	26.483	26.546	25.956	25.801	26.882	25.942	26.699	27.231	27.059	27.136	27.287	27.958	27.405	27.457	28.41	28.413	27.429	28.604	27.556	27.828	28.081	28.611	28.743	28.593	29.886	29.385
22.422	23.157	23.276	22.246	24.148	23.311	23.375	24.042	23.364	24.05	23.057	24.392	24.143	24.409	23.858	24.804	25.312	25.137	25.306	25.564	25.126	26.121	25.745	25.489	25.132	26.296	26.388	27.097	27.36	25.224	26.794	26.575	27.588	27.007	28.087	27.906	27.404	28.032	28.327	28.185	27.823	28.39	28.558	27.886	28.915	28.724	28.828	29.633	28.965	28.89
23.293	23.588	23.144	23.156	23.704	23.196	24.274	23.399	23.695	23.441	24.347	23.227	23.506	24.537	25.315	24.208	25.147	24.783	24.288	26.871	24.488	24.405	25.547	25.76	25.228	25.905	25.565	26.338	26.422	26.169	27.291	26.557	26.458	27.655	27.937	26.455	28.587	28.055	28.012	28.181	29.011	28.373	28.58	27.384	28.695	28.868	27.899	29.02	27.948	29.084
23.754	23.926	23.188	24.097	23.553	23.529	23.646	23.313	24.366	23.737	24.005	24.332	23.376	24.373	24.256	24.708	26.074	25.12	25.843	25.766	24.995	25.993	26.437	25.591	26.288	25.925	26.764	25.719	26.436	26.234	27.114	26.459	27.491	26.83	27.478	27.957	27.953	28.342	29.296	28.983	28.167	28.087	28.079	28.241	28.875	28.88	28.726	29.412	30.341	28.42
23.482	23.623	22.862	23.238	23.321	23.868	23.777	23.801	23.436	23.288	23.861	23.905	24.31	23.832	25.05	24.625	24.964	24.517	25.544	25.72	26.024	26.004	26.258	25.897	27.042	25.824	26.99	26.847	26.652	26.848	25.756	26.848	27.267	27.52	26.997	27.476	28.481	28.248	28.703	27.284	28.321	28.447	28.117	27.643	28.359	29.629	28.521	28.455	29.234	28.461
22.396	23.319	23.055	23.471	24.102	24.798	22.951	25.132	23.995	24.816	24.393	24.343	24.335	24.699	25.288	24.797	25.921	25.578	25.839	25.962	26.374	26.742	25.891	25.888	27.162	26.534	26.936	26.515	26.957	27.483	28.171	27.288	27.45	27.529	28.379	27.068	28.796	27.712	27.374	29.588	28.499	28.322	28.356	29.365	28.713	29.561	28.563	29.805	28.445	28.992
21.739	23.274	23.037	23.978	22.877	24.653	23.511	24.816	24.59	23.662	25.422	24.537	24.352	24.543	24.383	25.352	24.784	25.687	26.865	24.844	24.932	26.084	27.154	27.198	26.496	27.1	25.575	27.415	27.984	26.454	26.809	27.322	26.682	27.54	27.547	27.636	28.276	27.754	28.008	28.347	27.936	28.84	28.02	28.952	29.993	28.71	29.073	28.584	29.121	29.409
23.204	22.479	23.292	23.122	24.292	24.025	24.116	25.025	23.781	23.328	23.901	24.834	23.406	25.015	24.295	24.99	24.944	26.457	25.674	25.164	25.022	27.382	26.64	26.667	26.522	27.502	26.695	27.905	26.754	27.778	28.191	27.819	27.529	27.515	27.723	28.168	28.683	27.773	28.097	27.911	27.94	28.968	28.807	29.643	29.198	28.603	30.172	29.537	29.764	29.569
23.163	22.824	23.403	24.371	23.036	23.094	23.155	23.982	23.88	23.263	24.126	24.675	24.127	24.936	23.593	25.465	25.241	25.37	24.752	26.147	25.399	25.492	26.258	26.953	26.887	26.724	27.365	27.162	27.214	27.714	28.148	28.307	27.42	27.898	27.388	28.322	27.971	28.778	28.899	28.022	28.702	28.611	28.765	28.259	29.645	28.658	28.554	29.57	29.347	30.08
23.909	22.889	22.784	23.854	23.718	24.694	23.582	23.464	24.196	25.188	24.645	23.298	25.133	23.739	25.079	25.047	25.594	25.843	26.481	25.748	25.959	26.077	26.171	26.878	27.082	26.895	27.839	28.087	28.403	29.594	27.585	28.661	27.59	29.415	28.003	28.838	28.373	28.437	28.713	28.612	28.417	29.22	29.006	28.869	29.191	29.648	30.08	28.379	29.864	29.105
22.344	23.453	23.13	23.363	23.084	23.139	23.225	22.937	23.74	22.923	24.139	24.424	23.447	24.457	25.127	24.703	26.489	24.835	26.071	25.224	25.946	24.991	26.795	25.852	27.606	26.71	27.317	28.223	27.745	27.442	27.801	27.401	28.673	29.083	27.656	28.205	29.27	28.456	27.972	27.831	29.213	28.687	28.828	28.751	29.457	29.089	28.516	28.875	28.614	29.35
22.154	23.116	23.92	22.54	23.91	23.514	23.429	24.16	24.343	24.433	23.501	23.695	24.983	24.485	24.91	25.401	25.694	25.483	25.664	25.9	26.446	26.496	26.345	26.541	27.882	28.08	27.107	27.157	27.574	28.184	28.302	28.615	28.3	28.246	28.677	28.744	28.888	27.979	29.383	29.278	27.844	29.033	28.693	28.748	28.446	29.527	29.177	29.952	29.925	29.902
22.6	23.855	22.739	23.579	24.01	22.982	23.945	23.889	24.217	23.747	24.124	24.16	24.152	24.931	24.334	24.756	25.021	25.443	25.518	26.125	26.855	26.539	26.37	26.369	27.275	26.523	28.397	27.552	27.72	27.5	28.482	28.065	28.266	28.649	28.315	27.701	28.1	27.814	28.199	28.268	27.421	29.319	28.279	28.517	29.39	29.736	29.324	29.343	29.051	29.668
23.246	22.494	22.726	23.225	23.494	22.99	24.544	23.452	24.293	23.871	24.181	24.064	23.929	24.375	25.448	25.505	25.021	25.397	26.097	26.093	26.471	26.285	27.585	27.052	27.742	26.938	27.97	27.6	28.015	28.209	27.982	28.158	28.191	28.025	28.197	28.469	28.227	28.279	28.49	29.101	27.49	29.962	27.845	28.839	29.532	28.876	29.764	28.864	29.407	29.543
21.933	22.699	23.27	23.755	23.161	23.214	23.665	22.575	23.864	23.853	23.742	24.47	24.205	25.192	25.05	24.429	24.798	25.236	26.094	25.894	26.269	25.823	27.259	26.846	27.209	27.528	27.162	27.684	27.045	28.151	28.03	28.769	28.89	27.217	28.488	28.647	28.233	27.629	27.964	28.094	28.491	28.284	28.973	28.842	29.014	28.988	28.834	29.623	29.698	29.888
22.592	21.88	22.934	23.491	22.543	23.154	23.468	23.754	23.999	24.23	24.044	23.865	24.489	24.46	24.402	24.448	26.177	26.416	26.195	26.197	26.618	27.335	27.158	26.887	27.227	28.11	27.322	27.783	27.494	28.965	28.017	27.683	27.846	28.744	28.429	28.546	28.802	28.135	27.739	29.249	28.278	28.79	29.031	29.125	29.402	29.656	29.39	29.597	29.84	29.693
22.762	21.835	22.545	23.002	23.004	22.117	23.446	22.661	23.305	23.364	25.187	23.64	24.542	25.455	24.575	26.58	25.171	25.156	25.797	26.448	26.77	26.496	27.569	26.63	26.793	26.733	27.129	28.085	27.53	27.751	27.925	27.863	27.157	29.019	27.762	28.665	27.277	28.713	28.624	27.981	29.698	28.655	30.062	28.66	29.271	29.451	28.865	29.388	29.619	30.575
22.117	22.239	22.244	22.471	22.065	23.199	22.782	23.575	22.902	24.077	23.275	24.01	24.841	24.822	25.023	25.413	24.893	26.666	26.104	26.2	26.183	27.591	27.008	26.492	27.969	26.83	26.912	27.796	27.275	27.49	27.645	27.963	28.045	27.688	27.637	28.119	27.818	28.354	27.875	29.505	28.432	29.275	28.893	29.401	29.267	29.386	29.989	29.654	29.695	29.915
21.756	21.836	23.237	23.046	22.405	22.84	23.174	22.953	22.905	22.095	24.087	23.168	23.879	24.942	24.795	24.461	26.349	25.943	26.607	25.553	25.963	27.146	26.01	26.603	27.025	27.541	27.375	27.707	27.81	26.554	27.382	27.798	27.651	27.556	27.648	27.315	28.256	27.558	28.097	28.858	29.344	28.836	28.986	28.869	28.845	29.519	30.048	29.166	28.937	29.47
22.864	22.364	23.034	22.346	23.49	22.548	23.543	22.785	22.51	23.702	23.343	24.315	23.725	25.36	25.344	25.801	25.647	26.904	25.606	26.668	26.787	25.921	27.637	27.25	27.032	27.462	27.655	27.431	28.022	27.925	28.088	28.335	28.214	27.57	28.666	28.964	28.059	27.336	28.443	28.034	28.687	28.604	28.02	29.145	29.116	29.139	29.128	29.487	29.751	29.815
22.75	23.565	22.318	23.658	22.633	22.962	22.592	23.931	23.178	23.269	23.071	23.605	23.98	24.15	25.11	25.745	25.947	25.168	25.835	26.549	25.995	27.113	26.092	27.192	26.848	27.271	28.087	27.487	28.079	27.201	27.724	28.368	27.876	28.203	28.011	28.413	27.635	29.002	27.611	28.112	27.631	29.96	29.364	28.353	28.819	29.612	29.708	29.433	29.408	28.966
23.537	23.34	23.601	23.399	23.132	23.636	23.903	23.883	23.665	23.811	23.593	23.607	23.701	25.386	25.058	25.091	25.943	25.7	26.174	26.299	26.563	26.554	26.193	26.94	27.182	27.128	27.232	27.269	27.426	28.415	27.218	28.299	27.361	28.628	28.043	28.903	28.314	28.488	28.504	28.646	28.428	29.3	28.581	28.219	29.031	29.583	29.117	29.316	29.082	29.911
23.057	23.188	22.232	23.173	22.739	23.071	23.753	23.034	23.015	24.289	24.46	23.729	24.035	23.742	25.443	24.817	24.361	26.023	26.662	25.883	26.114	26.194	26.607	26.978	26.6	26.648	27.414	28.76	27.533	26.835	27.978	27.805	28.858	28.423	28.218	28.281	29.25	27.941	29.095	28.093	29.317	28.356	28.15	28.938	28.995	29.878	28.898	29.324	29.607	30.525
22.505	22.934	22.874	23.351	23.935	23.873	23.999	23.929	23.669	24.099	23.634	24.885	24.508	25.103	25.385	25.844	24.599	25.559	25.477	26.342	28.091	26.398	26.472	27.286	26.434	26.84	28.01	27.297	28.094	27.484	29.224	27.471	29.054	28.427	28.211	28.216	28.618	27.577	29.191	28.025	29.417	28.977	29.022	29.55	28.767	29.187	29.069	29.715	29.297	30.472
23.244	22.688	24.506	23.327	22.881	23.303	23.303	23.344	23.531	23.125	23.867	24.567	24.536	24.13	24.425	24.456	24.962	26.076	25.84	26.232	27.097	26.488	26.968	26.825	28.532	27.505	27.687	26.716	27.496	27.707	27.43	26.48	28.072	27.961	29.037	28.133	28.433	28.286	29.14	28.743	28.747	28.305	28.749	30.264	29.191	29.175	29.956	29.46	30.81	29.081
22.762	22.876	23.866	22.243	23.849	23.321	23.599	23.683	23.878	24.725	24.74	24.751	24.739	24.024	25.448	25.268	25.081	26.552	25.384	26.896	26.824	26.131	27.071	26.718	27.913	27.616	27.43	28.429	27.496	27.419	28.304	28.539	28.497	29.172	28.186	29.324	28.968	28.792	28.972	28.794	29.386	28.043	28.529	29.448	29.418	29.215	29.672	30.035	29.326	29.637
21.765	22.822	24.079	22.204	22.868	23.935	23.293	22.948	24.646	23.087	24.471	23.737	23.407	24.28	24.758	24.666	26.002	25.401	26.122	26.949	27.011	26.334	26.897	27.951	27.099	27.004	27.421	27.556	28.638	28.206	27.545	27.835	28.806	28.238	28.535	29.103	28.502	28.757	29.028	29.025	28.092	29.278	28.605	28.738	29.182	28.974	28.749	29.816	29.375	30.179
24.287	22.729	22.956	23.217	23.613	23.282	24.438	23.859	24.15	23.969	24.065	25.258	24.303	24.721	24.925	24.617	24.855	26.591	25.703	26.53	26.955	27.434	26.823	26.897	27.382	28.127	27.397	28.115	27.55	28.35	28.237	28.462	29.006	27.756	29.146	28.917	29.248	28.855	29.207	29.251	29.287	28.465	29.516	29.539	29.376	29.052	29.887	30.911	30.178	29.623
22.071	22.83	22.544	22.973	23.384	22.548	24.025	23.462	23.433	24.074	24.319	23.833	24.384	25.248	23.938	25.05	25.368	25.291	26.619	26.162	26.254	26.583	26.907	27.066	27.75	28.286	27.705	27.645	27.118	27.758	27.862	28.691	28.441	28.625	27.993	30.104	28.239	29.195	29.283	28.795	28.865	29.185	28.79	28.357	28.846	28.974	28.255	30.054	30.978	29.877
23.17	23.715	22.522	23.329	23.06	23.439	22.949	24.066	23.853	24.469	24.485	24.412	24.455	24.23	25.047	24.721	25.418	26.07	26.393	27.025	26.83	27.535	27.495	27.303	27.039	27.759	27.794	28.023	28.822	27.638	28.373	28.86	28.165	28.191	29.278	29.106	29.461	29.715	29.703	28.574	28.933	29.537	29.335	28.935	29.273	29.719	29.885	30.684	30.713	30.315
24.783	23.151	23.73	23.086	23.864	23.828	23.484	24.328	22.935	24.451	23.743	24.735	23.818	25.866	25.065	25.361	25.19	26.743	25.564	27.232	26.36	27.368	26.656	28.314	27.051	27.444	28.58	27.743	27	27.934	27.501	27.941	28.635	28.481	29.374	29.337	28.533	29.68	28.799	29.164	29.077	28.896	28.801	28.283	28.538	30.3	29.403	29.945	29.921	30.677
23.081	22.777	23.251	23.375	23.695	23.085	23.935	23.167	23.945	24.917	24.314	25.069	24.787	25.226	24.082	25.698	24.499	26.883	26.765	26.782	26.95	27.745	27.368	27.235	27.481	27.569	27.103	28.698	26.695	29.406	27.866	28.413	28.266	29.027	27.997	28.872	28.667	28.857	30.173	29.072	29.035	29.458	29.652	29.37	29.083	30.067	29.265	30.144	30.596	30.586
22.93	23.079	22.455	24.533	23.867	23.737	23.506	24.38	23.54	24.091	23.799	25.003	24.833	24.786	25.258	25.305	25.354	26.86	25.59	26.379	27.139	27.406	26.268	27.028	27.39	27.76	27.19	27.77	28.492	28.497	27.222	27.673	27.606	28.989	28.434	28.945	28.676	29.121	27.745	28.833	29.019	29.121	28.434	29.436	29.822	28.965	30.078	29.652	29.819	29.149
22.524	24.54	23.616	23.768	22.925	24.341	23.382	24.88	24.325	24.533	24.955	24.694	24.944	25.296	25.084	25.274	26.184	27.229	26.375	26.26	26.669	27.35	27.541	26.592	27.097	28.504	28.225	27.833	28.471	28.142	27.825	28.753	28.554	30.178	28.745	28.51	28.794	29.686	29.546	28.876	29.124	28.813	28.975	29.454	29.514	30.017	30.67	30.113	30.468	30.977
22.437	23.272	22.681	23.793	23.397	23.766	24.366	24.765	24.756	24.038	25.727	24.496	25.38	25.034	25.611	25.627	24.91	26.464	25.784	27.331	26.818	26.81	26.365	27.247	27.672	27.515	27.933	28.137	28.295	27.665	27.897	28.012	27.519	28.889	28.143	28.982	29.088	29.559	28.21	28.842	30.339	28.815	29.669	28.823	30.437	30.56	29.573	30.588	29.947	30.174
22.9	23.22	23.728	23.551	24.028	23.279	24.21	24.372	25.326	25.049	24.352	25.902	25.489	25.805	25.814	25.037	26.276	25.58	26.922	26.552	26.901	26.716	27.405	26.509	26.57	28.004	28.082	27.769	27.646	27.458	29.167	28.696	28.393	28.241	28.679	28.578	28.821	28.281	29.885	29.049	29.401	29.535	28.867	28.812	30.478	29.808	29.563	29.939	30.902	30.429
23.081	22.904	23.797	23.01	22.943	23.445	25.173	24.01	24.56	24.755	25.203	25.585	25.39	24.818	25.145	26.733	25.774	25.999	24.839	25.922	25.977	26.224	27.524	26.451	27.003	26.761	26.794	28.324	28.223	28.961	27.25	29.075	28.288	28.367	28.304	29.168	28.462	29.47	27.734	28.956	29.001	29.429	28.962	29.254	30.154	30.824	30.121	29.936	30.224	30.126
24.486	23.673	23.587	23.572	23.487	23.874	24.101	24.4	26.021	26.249	25.323	25.8	25.168	25.536	25.218	25.584	26.146	25.695	26.055	26.583	25.637	26.127	26.425	25.481	27.337	27.183	28.44	27.448	28.155	27.918	28.874	28.143	28.663	28.779	28.764	28.787	28.893	29.495	29.116	28.244	29.129	29.488	28.811	29.228	30.485	28.717	30.853	29.848	31.135	29.765
22.967	23.686	23.156	23.395	22.99	24.238	24.152	24.265	24.176	24.744	24.525	25.503	26.142	25.393	26.044	25.994	25.403	25.572	25.251	26.761	25.343	25.497	25.1	26.794	26.141	26.56	26.957	27.968	28.207	27.446	28.662	28.08	28.09	29.314	27.994	29.166	28.523	28.779	28.739	29.133	29.039	29.415	30.041	28.326	29.362	30.046	30.091	29.89	30.045	30.128
24.208	23.109	24.065	23.693	24.816	24.174	24.915	25.112	25.487	24.941	25.606	25.272	25.525	25.627	26.571	26.281	26.093	26.078	25.356	25.911	26.118	26.807	25.879	26.611	26.078	26.973	26.121	28.167	27.708	27.21	28.575	27.391	28.699	28.284	29.424	28.777	29.551	29.734	29.367	29.243	29.503	29.243	29.971	28.478	29.547	30.554	29.798	30.029	30.491	30.807
23.193	23.523	23.985	24.106	24.939	23.901	24.13	26.444	24.664	25.485	25.117	25.329	25.107	25.411	25.425	25.576	26.559	25.546	26.058	26.48	26.586	25.358	25.908	25.866	26.577	25.435	26.506	26.138	27.337	28.275	28.331	27.634	27.736	28.601	28.554	28.961	28.983	29.511	28.876	28.029	29.845	29.302	29.432	29.715	30.007	29.425	29.711	29.848	30.398	29.209
24.865	24.447	23.442	24.121	24.183	23.948	24.88	25.543	24.845	25.51	24.884	25.449	26.279	25.741	25.773	25.956	26.987	26.3	26.494	25.729	25.892	26.642	26.135	26.61	26.04	27.183	26.395	26.849	27.071	27.78	27.65	27.704	28.195	29.481	28.19	29.226	27.892	28.348	28.399	28.525	29.046	29.377	29.407	29.845	29.866	30.008	29.647	29.486	30.041	29.499
23.87	24.21	23.894	23.771	24.248	25.301	25.291	25.343	24.941	25.044	25.515	26.077	26.015	26.124	25.602	26.552	26.715	25.094	26.465	26.755	25.911	26.728	26.9	26.59	26.093	26.159	26.299	26.335	25.908	26.552	27.053	28.695	27.589	28.903	27.795	28.675	29.219	28.443	28.608	29.349	29.479	28.84	29.905	29.209	29.64	29.799	29.872	29.039	30.92	30.181
23.512	23.634	23.896	24.752	24.266	24.508	24.238	26.051	25.672	24.937	25.693	24.707	26.564	26.271	25.898	26.533	26.473	26.853	26.146	26.756	26.043	27.259	27.046	26.523	27.417	27.08	27.063	26.942	25.978	26.927	28.377	27.203	28.917	28.731	28.743	28.66	28.216	28.672	29.869	29.098	29.058	29.335	29.197	29.625	29.095	29.041	29.929	29.503	28.914	31.233
23.941	23.838	25.187	24.038	25.363	24.393	24.69	25.505	24.781	25.34	25.71	25.682	26.85	25.873	26.111	26.729	25.718	26.586	26.528	26.947	27.387	26.863	26.496	26.953	27.216	26.178	26.676	26.184	26.373	26.456	26.707	27.098	28.298	27.604	27.789	29.094	28.482	28.744	28.169	28.773	28.743	28.115	29.041	28.759	29.753	29.506	30.066	29.378	29.201	30.094
24.616	24.651	25.018	24.232	25.366	25.345	25.735	25.044	25.723	24.666	25.67	25.559	26.184	26.005	26.562	25.779	27.248	26.905	27.305	27.574	26.158	27.991	26.404	27.224	27.361	27.482	26.89	26.97	27.084	26.698	25.968	27.608	27.369	29.294	28.99	28.138	28.373	28.522	29.389	29.099	28.649	29.698	28.971	29.231	29.001	29.665	29.395	29.21	29.576	30.198
23.992	24.892	25.138	24.281	24.059	25.434	25.276	24.943	24.704	25.36	26.22	25.229	26.87	25.727	26.163	26.19	26.356	26.497	26.805	27.715	26.695	27.352	25.914	26.952	27.006	27.221	26.872	27.249	26.935	26.954	26.572	27.711	27.42	27.231	27.562	28.557	27.748	29.131	28.01	27.697	29.062	28.351	28.886	29.543	28.823	28.952	28.997	29.025	29.216	29.692
24.51	25.143	24.279	24.633	25.747	25.758	25.302	24.921	25.99	25.867	26.578	26.111	27.663	26.486	27.066	27.111	26.486	26.683	27.291	27.65	26.7	27.275	27.783	27.676	27.121	27.387	28.089	26.611	26.895	28.198	27.462	26.996	27.76	27.409	27.458	28.255	27.844	27.94	28.212	27.794	28.377	28.619	29.105	28.677	30.165	28.68	29.017	29.312	29.552	29.455
24.749	25.039	24.569	25.055	24.996	25.962	25.022	26.183	25.747	25.089	26.044	25.614	26.923	26.596	26.256	26.998	27.095	26.906	26.781	27.335	27.321	27.504	27.415	28.035	27.045	26.84	27.44	27.638	28.016	27.358	27.359	26.661	27.334	27.024	27.265	27.185	27.047	27.41	27.66	28.914	28.549	28.5	28.288	28.779	27.83	29.76	28.848	28.676	29.826	29.424
25.815	25.234	24.699	25.163	25.853	25.77	26.194	26.136	26.437	26.772	26.687	25.726	26.457	26.395	26.691	26.767	27.706	26.818	26.058	28.053	27.939	27.58	27.585	27.268	27.391	28.154	28.221	26.875	27.779	28.48	27.661	26.778	27.854	27.63	27.124	27.661	26.455	27.265	28.026	27.41	28.744	28.45	27.481	29.985	29.584	28.787	29.705	29.079	29.964	29.718
25.495	25.776	25.28	25.427	25.385	25.478	25.958	26.507	25.558	26.823	26.641	25.905	25.7	26.322	26.657	26.485	26.738	26.761	27.33	27.763	27.061	27.117	26.307	27.436	27.831	27.842	28.003	27.204	28.182	27.442	28.055	27.55	27.562	28.149	27.037	26.509	27.353	26.383	26.669	28.236	27.941	28.688	28.153	28.284	28.452	28.893	28.975	30.203	29.365	29.17
24.128	25.288	24.896	25.082	26.77	26.769	25.895	26.625	26.437	26.641	26.505	25.315	26.508	26.404	26.488	27.569	26.555	27.197	27.896	27.659	26.848	27.497	27.447	27.52	27.674	27.658	28.064	27.904	28.073	28.042	27.634	27.381	27.85	27.58	26.957	26.676	27.088	27.568	27.875	27.817	28.405	27.653	28.439	28.855	28.664	29.797	28.621	29.987	30.227	29.373
24.703	25.004	25.292	25.048	25.467	25.875	26.295	26.145	27.144	27.087	26.098	26.869	26.844	25.56	26.249	26.019	26.935	26.351	26.253	26.996	26.987	27.15	27.253	26.851	27.065	27.258	28.019	28.331	27.821	27.142	27.836	28.268	26.716	26.993	27.298	27.657	27.097	27.309	28.201	27.443	28.006	27.32	29.04	28.011	28.657	29.416	29.71	29.44	29.08	30.784
26.028	24.767	25.75	25.294	25.109	25.646	25.445	27.545	27.044	26.438	26.36	26.622	26.232	25.706	27.042	25.799	26.895	26.569	27.072	27.338	26.215	26.435	26.898	27.113	27.704	27.344	28.729	27.451	27.883	27.703	28.239	27.696	26.893	27.761	27.81	26.572	27.354	27.509	27.791	27.474	27.779	27.812	28.467	28.93	28.931	28.579	29.695	29.42	30.691	29.468
25.099	24.33	25.342	25.744	24.512	26.978	26.185	25.778	26.744	26.117	27.71	26.73	26.104	26.432	27.216	25.458	26.45	26.269	26.727	25.707	25.744	25.932	25.589	26.929	26.49	26.98	27.643	27.865	28.069	26.636	27.561	27.097	28.135	28.1	27.434	27.142	28.346	28.227	27.846	27.739	29.001	27.578	28.506	29.011	29.319	28.894	29.598	30.593	29.693	31.174
24.543	25.582	25.311	26.007	25.716	26.339	27.135	26.19	25.912	27.227	25.489	27.265	26.819	26.449	26.324	26.697	26.633	26.895	24.865	25.089	26.059	26.465	26.137	25.918	26.604	26.795	26.979	27.1	27.329	28.218	28.12	27.986	28.958	28.462	27.638	27.764	27.541	27.415	28.177	27.227	28.196	29.138	28.881	29.113	29.138	29.199	30.899	28.968	30.886	29.696
24.521	24.176	25.069	26.067	25.09	25.714	25.577	25.918	26.104	25.973	25.648	26.073	27.075	27.493	27.253	26.959	25.227	26.375	25.26	25.048	26.401	25.464	25.283	26.135	25.745	24.976	25.943	25.87	27.158	26.757	26.571	27.779	27.798	28.182	28.02	27.675	26.613	27.942	27.399	27.888	28.192	28.775	28.245	29.115	29.907	30.502	30.369	29.701	31.59	29.601
25.901	24.708	25.568	25.53	25.717	26.378	26.091	26.271	26.665	27.157	26.115	26.663	27.17	27.139	27.294	27.441	26.348	27.09	25.983	25.659	26.363	26.237	25.569	25.476	25.968	25.505	24.609	26.338	26.424	26.827	27.433	27.5	28.529	27.885	28.108	28.433	27.279	27.727	29.004	27.968	27.91	28.169	30.12	29.32	29.866	30.229	30.522	30.299	30.896	30.043
24.817	23.407	25.267	24.67	25.932	25.941	25.277	26.274	26.287	26.072	27.123	26.195	26.786	26.637	27.745	26.778	26.999	26.536	26.989	25.969	26.454	26.095	26.923	25.895	25.317	26.335	25.609	25.008	25.902	25.658	27.008	27.332	27.344	28.003	27.501	27.617	28.286	26.824	27.421	27.939	27.96	28.837	28.683	29.226	29.615	29.94	30.164	30.478	31.223	30.083
24.341	24.84	24.264	25.997	26.515	26.063	26.56	26.261	26.68	27.326	27.05	27.339	26.237	28.39	27.422	26.856	27.553	26.817	26.85	27.388	26.709	26.995	26.546	27.429	25.942	26.739	25.168	25.039	25.432	27.588	26.695	26.832	27.872	27.069	28.161	28.317	27.389	27.615	27.853	28.148	27.935	28.52	29.228	29.014	29.878	31.496	30.142	30.822	30.41	31.488
24.788	23.828	25.324	24.625	26.319	25.317	26.388	26.753	25.175	27.242	26.155	26.347	26.739	26.565	25.807	26.738	26.602	27.069	26.506	27.175	27.197	26.558	27.167	26.916	26.375	27.15	25.495	26.271	26.48	26.607	26.936	26.946	27.46	27.228	28.385	27.072	29.236	26.824	27.311	27.828	28.748	28.349	28.139	28.967	29.928	29.469	30.761	29.726	30.347	30.329
24.153	25.688	24.051	25.464	25.568	25.93	25.857	25.512	27.641	26.721	26.525	26.77	25.586	26.904	26.381	26.934	26.535	26.707	27.414	26.47	27.559	26.896	27.015	27.236	27.354	27.478	26.888	27.617	27.34	26.971	27.106	26.813	27.944	28.819	27.098	29.353	27.742	28.311	28.082	28.066	28.466	29.186	28.232	30.196	28.948	29.951	29.896	30.505	30.042	30.436
24.417	24.699	25.908	25.011	24.961	25.152	26.151	26.194	26.561	27.207	25.588	25.774	26.44	25.991	25.947	26.5	25.769	26.403	27.135	26.985	26.203	26.726	27.278	27.159	27.202	26.936	27.691	27.285	27.319	27.337	26.975	28.062	27.492	28.39	28.37	28.365	28.856	28.014	27.087	27.542	27.664	29.925	29.117	29.361	29.22	29.694	29.349	28.79	30.478	29.745
24.338	25.031	25.831	25.82	25.607	26.581	25.677	25.997	25.994	26.631	25.855	26.51	26.235	25.966	25.515	25.85	26.188	25.948	26.465	26.621	27.001	28.004	28.3	27.716	27.619	27.473	28.447	27.089	26.399	27.442	28.71	27.94	28.161	27.498	29.01	27.374	28.488	28.917	27.902	28.52	28.341	27.978	30.035	30.104	29.568	29.373	29.326	29.577	30.585	29.964
24.503	24.941	25.525	24.572	25.52	25.168	25.653	26.39	25.632	26.225	25.637	25.703	26.031	25.733	26.185	25.797	26.881	25.343	25.758	26.219	26.846	27.071	27.595	27.631	28.763	26.858	28.292	27.339	27.33	27.539	27.794	27.594	27.991	27.403	27.965	27.899	28.519	27.883	28.115	29.205	28.991	29.09	29.926	29.934	29.689	28.813	29.431	29.983	30.104	29.882
25.351	25.542	25.787	25.91	26.472	25.565	26.324	26.763	26.216	26.265	26.076	25.65	26.176	27.159	26.507	26.386	26.227	26.301	26.623	25.516	27.087	26.674	27.891	27.978	28.044	29.172	26.976	27.661	28.541	28.115	28.121	27.331	28.107	27.756	28.507	29.688	27.648	29.395	29.449	29.196	29.82	29.755	29.353	30.231	28.966	29.901	31.425	30.013	30.511	28.818
24.461	25.104	24.926	25.989	24.172	26.673	26.682	25.916	25.734	25.827	26.96	26.116	27.751	26.117	27.07	26.801	26.432	25.97	26.972	26.417	26.377	27.022	27.294	28.761	28.47	28.176	27.713	28.105	28.134	28.163	28.109	27.338	28.926	28.704	28.318	28.374	28.827	28.903	29.016	29.144	30.678	29.221	29.905	29.025	30.124	29.73	30.602	29.579	30.574	31.219
24.671	24.27	25.728	25.478	25.011	24.669	25.472	26.222	25.509	26.576	26.431	26.695	26.61	27.461	27.241	27.351	28.016	26.461	27.303	26.876	26.494	27.488	27.468	27.495	28.407	28.415	28.402	28.285	28.483	27.594	28.195	28.544	28.614	28.009	27.65	29.406	29.331	28.836	29.936	29.94	29.649	29.474	31.011	29.889	29.724	30.745	30.059	30.55	30.534	31.313
24.362	25.577	25.242	25.578	25.097	25.297	25.955	26.009	25.674	26.073	26.249	26.505	26.867	26.783	26.943	26.828	27.71	25.802	28.145	26.228	26.494	26.944	27.635	27.413	27.257	27.926	28.133	27.786	27.977	28.291	28.55	28.27	28.429	28.734	27.812	28.867	28.897	29.061	29.094	29.931	29.688	30.206	29.541	30.194	30.231	30.046	29.186	29.794	30.87	30.841
24.656	25.407	25.732	25.551	25.716	24.878	25.51	25.309	26.892	26.551	25.988	26.36	26.87	28.176	26.384	27.967	28.236	27.146	26.798	27.538	28.243	28.356	26.897	27.827	27.585	28.292	28.853	27.702	28.013	27.895	27.093	28.357	28.524	28.487	29.495	28.411	28.017	28.826	29.618	29.392	29.52	29.675	31.439	30.272	30.007	30.276	31.003	30.728	30.565	30.473
25.074	24.652	25.498	24.48	25.503	25.732	26.158	26.1	26.083	26.576	26.417	26.141	27.186	26.931	27.915	27.175	27.262	27.815	28.159	27.703	28.334	27.547	27.855	27.679	27.504	27.733	27.348	27.681	27.935	27.117	27.143	27.804	28.864	29.042	27.74	28.719	29.274	28.473	28.06	29.338	29.765	30.96	30.059	30.435	29.651	30.514	30.913	30.086	30.697	30.981
25.616	25.001	25.262	25.575	25.537	25.62	25.132	25.785	26.352	26.53	26.741	26.117	27.182	27.57	27.39	27.26	28.037	27.457	28.785	28.743	27.297	28.522	28.376	27.612	28.056	26.845	27.886	27.516	28.159	27.714	26.858	27.44	27.468	28.161	28.133	28.833	28.287	28.938	29.058	30.111	29.45	29.975	30.841	30.55	30.864	30.255	30.874	30.309	30.916	32.07
24.975	26.067	24.461	25.941	25.258	24.994	25.713	25.718	26.008	25.778	26.546	26.55	27.568	26.63	27.417	27.829	27.55	27.644	28.179	27.55	27.535	28.148	27.618	27.439	28.142	28.293	27.877	28.203	27.138	26.926	27.585	26.607	26.682	27.74	27.392	27.763	28.64	27.67	29.377	28.673	29.727	29.474	30.025	30.842	31.822	29.863	30.477	30.131	31.37	31.433
25.115	25.733	26.065	25.526	26.544	25.131	25.554	26.594	26.625	25.829	26.263	26.748	27.482	28.827	27.394	28.328	27.98	28.254	27.752	27.708	28.033	27.997	27.898	28.075	28.39	28.308	28.22	27.815	29.054	27.134	27.31	27.104	27.373	27.413	28.425	27.901	27.179	28.321	28.256	29.383	28.48	30.294	30.865	30.959	30.036	31.123	30.326	30.724	30.567	30.605
24.984	25.038	25.349	25.162	26.457	25.792	25.515	26.855	25.44	26.187	26.749	26.99	26.286	26.998	28.238	27.308	26.817	28.133	28.151	28.036	27.958	27.224	27.466	28.077	27.958	27.66	27.287	27.142	27.626	26.827	27.669	28.047	27.119	27.316	27.559	28.988	28.609	27.999	28.77	28.495	29.05	30.621	30.295	30.962	29.254	29.809	30.49	30.544	31.675	29.645
25.525	25.05	25.86	25.791	26.71	27.242	26.477	25.796	26.598	27.151	26.726	27.126	27.363	28.106	27.705	28.734	27.451	27.376	28.248	27.295	28.483	28.914	28.558	28.078	27.698	28.653	28.31	27.953	28.392	28.705	27.676	27.149	29.186	27.027	28.675	26.829	27.826	27.243	27.707	28.217	29.455	29.525	29.235	30.307	30.506	30.779	30.58	31.358	31.61	30.537
24.033	26.2	26.354	25.259	25.636	26.011	26.777	26.087	26.605	26.938	26.265	26.573	26.831	27.757	28.22	27.871	27.425	27.769	27.83	28.545	27.906	28.802	27.692	28.09	28.36	28.354	27.821	27.348	28.096	28.198	27.47	27.733	28.29	28.107	27.605	28.561	27.67	27.613	28.056	28.85	29.375	29.338	29.772	30.149	30.388	30.145	30.923	30.267	31.307	30.96
25.816	26.204	25.109	26.294	25.295	26.411	26.222	26.227	26.891	26.768	26.95	26.816	27.269	27.908	27.99	28.126	28.401	28.124	28.519	27.905	28.668	28.891	28.712	28.433	29.117	27.775	27.97	27.958	29.005	29.006	27.733	28.199	28.36	27.838	28.265	27.712	27.734	28.545	28.365	29.079	29.228	30.779	29.284	30.575	30.96	30.878	30.585	31.69	31.185	31.028
25.284	25.475	26.128	26.323	25.997	26.028	26.216	25.986	25.951	26.859	27.05	26.565	26.779	26.843	27.63	27.117	27.67	27.543	27.48	28.581	27.851	28.482	29.198	29.176	28.215	28.515	27.594	28.41	28.75	27.499	28.124	28.569	28.222	29.019	27.274	28.53	28.586	28.884	29.186	29.619	29.268	30.58	30.428	29.046	31.46	30.377	31.05	30.769	31.545	31.887
25.524	25.837	25.368	24.977	25.677	26.836	26.592	26.466	26.261	27.229	25.937	27.219	26.83	27.719	27.51	28.239	28.215	28.356	28.536	29.171	28.409	28.786	28.021	28.637	28.631	28.26	28.737	28.118	28.543	28.857	27.82	28.862	28.407	28.491	29.71	28.862	28.806	29.448	29.555	29.672	29.248	30.411	30.071	30.99	30.835	30.158	31.84	31.865	31.579	31.562
25.993	25.208	24.92	25.97	26.605	25.026	26.225	27.201	25.607	27.087	26.064	27.051	27.202	26.653	26.338	27.178	26.376	28.179	29.048	28.225	28.887	27.92	28.201	28.499	27.807	28.431	27.798	27.452	29.323	27.745	28.339	27.972	28.564	27.152	28.055	29.312	29.023	28.775	29.335	30.897	29.755	30.105	30.348	31.011	30.789	30.447	31.078	31.323	31.886	32.054
25.679	26.467	25.9	25.656	26.259	26.485	26.985	26.055	26.178	26.653	27.195	27.215	28.192	26.431	27.039	26.968	27.558	27.607	27.219	28.779	28.067	28.951	28.846	28.434	29.239	28.449	28.549	28.568	27.823	28.528	28.363	29.284	27.863	28.748	28.869	29.395	29.312	29.407	28.699	30.003	29.357	29.681	30.331	31.785	30.798	32.015	31.044	32.789	31.012	31.461
25.684	25.651	26.278	25.51	25.699	25.806	26.527	26.709	26.398	26.622	27.845	27.477	26.721	27.018	28.568	27.01	27.047	27.65	28.168	28.022	27.905	28.65	28.242	28.201	27.911	27.617	26.923	29.179	27.668	27.863	27.488	27.768	27.945	27.699	28.131	28.24	29.207	29.597	28.948	30.047	30.919	30.157	30.472	30.526	30.827	31.797	31.629	30.973	32.414	32.558
24.602	26.198	25.694	26.161	26.471	27.557	26.09	27.092	26.969	27.153	26.955	27.031	28.528	26.66	27.583	27.296	27.105	27.651	28.116	28.818	28.223	29.995	28.927	28.306	27.368	27.943	29.662	28.423	28.186	28.25	27.701	27.98	28.548	28.1	28.164	28.507	28.405	29.005	30.108	29.714	31.432	30.331	31.513	30.139	31.466	31.258	31.881	31.611	31.996	32.593
23.809	26.502	25.988	26.59	25.929	26.412	26.13	26.733	25.888	27.544	26.734	27.516	27.105	27.003	27.272	27.458	27.304	27.749	27.053	28.045	27.627	28.664	28.766	27.337	28.535	28.622	28.464	28.794	28.087	27.442	28.713	28.36	27.903	27.592	28.2	28.416	27.923	29.218	29.488	30.089	30.835	30.703	29.526	31.014	31.776	30.257	31.77	32.031	31.485	31.734
26.424	25.58	25.588	26.784	26.012	26.722	26.889	27.308	26.614	27.469	26.887	28.049	27.518	28.019	27.304	27.703	28.635	27.969	28.644	27.92	28.455	28.214	29.293	27.812	28.108	27.583	28.463	27.666	28.862	28.49	29.054	28.293	28.054	27.845	28.895	27.659	28.485	29.175	29.575	30.603	30.54	30.936	30.758	30.898	30.944	31.205	31.15	33.161	30.679	32.108
26.627	25.453	26.074	25.45	25.438	27.16	26.282	26.432	27.038	26.102	27.525	27.297	27.421	27.745	28.156	27.887	28.418	27.712	28.767	28.19	28.744	27.304	28.175	29.469	28.295	28.535	27.374	27.896	28.126	28.307	28.971	28.179	28.566	28.723	28.316	28.58	28.01	27.837	30.105	29.504	30.422	30.349	30.61	31.27	30.822	30.866	31.095	31.671	31.578	31.358
26.097	25.863	25.38	25.991	27.223	27.246	27.126	25.757	27.228	27.261	27.524	27.834	26.865	27.424	28.13	27.713	28.336	28.667	27.967	28.119	28.525	27.764	28.785	27.578	27.235	28.588	27.834	28.194	27.346	28.836	27.511	27.699	28.008	27.895	29.139	28.066	30.13	28.419	29.937	30.276	30.722	30.809	30.609	31.632	31.266	31.549	31.868	31.96	31.235	32.864
25.58	26.259	25.663	26.327	26.608	25.554	27.068	26.188	26.358	26.412	27.389	27.907	27.538	26.906	28.154	28.085	27.721	28.369	27.494	27.77	28.286	28.033	27.759	27.91	27.859	28.187	27.508	28.835	28.497	28.083	28.865	27.945	28.409	28.065	27.645	28.53	28.378	28.775	29.707	29.077	30.447	30.372	30.752	30.539	31.173	31.513	31	31.44	31.805	31.599
25.596	25.518	25.863	27.572	26.861	27.123	27.272	26.992	27.408	26.83	28.133	27.992	26.808	29.2	27.385	27.839	28.914	28.223	28.834	27.36	28.764	28.113	27.651	28.066	27.7	28.493	28.446	28.5	27.658	29.01	28.382	27.936	27.997	28.923	28.201	28.231	29.357	28.799	29.772	30.911	30.273	31.088	30.898	31.292	31.515	31.071	31.746	33.324	31.416	31.13
25.402	26.1	25.82	26.432	26.884	27.545	25.978	26.99	26.862	26.473	27.748	28.225	27.025	26.938	28.225	28.219	28.73	27.14	28.242	27.56	27.696	28.016	27.59	27.502	27.856	28.724	27.999	27.719	29.064	27.748	28.26	28.741	28.233	28.167	28.614	27.976	29.083	29.224	29.665	30.356	30.179	30.795	30.391	31.101	31.859	30.981	32.282	30.54	31.701	31.487
25.903	26.765	26.975	26.25	27.865	26.408	26.771	26.581	28.125	27.679	27.448	28.153	27.083	28.199	27.06	28.157	27.604	27.808	28.68	28.57	27.715	29.074	27.869	28.695	28.816	28.746	27.951	27.912	28.213	29.199	29.687	28.48	29.18	28.533	28.64	28.732	28.087	29.711	30.113	29.609	31.036	31.023	31.742	30.673	31.889	31.536	30.895	31.761	32.325	31.856
25.115	25.834	26.236	27.123	26.618	25.769	26.928	26.696	26.108	26.364	28.072	27.186	26.998	28.49	27.372	27.026	27.984	27.942	27.24	28.35	28.205	28.007	28.924	27.763	28.447	28.116	28.118	27.771	28.433	28.387	28.865	28.346	28.43	28.695	28.147	29.282	29.447	29.099	28.815	30.559	29.932	31.371	30.855	31.076	31.096	31.761	31.282	31.105	31.591	31.619
25.344	24.838	26.644	26.331	26.836	26.73	26.882	27.3	27.377	27.408	26.283	27.609	27.582	27.238	26.78	28.662	27.323	29.12	27.394	27.692	27.731	27.944	28.227	28.66	28.26	28.005	27.888	28.386	29.174	28.847	29.268	28.071	28.068	29.148	29.383	29.058	28.958	29.388	29.345	30.111	29.331	30.838	31.435	31.354	30.334	31.383	31.312	32.089	31.325	32.787
25.32	25.965	25.654	26.348	25.595	25.682	27.221	27.089	27.517	26.203	27.589	27.106	26.822	28.154	27.522	28.14	27.393	27.681	27.522	28.26	27.62	28.128	28.32	28.39	28.375	28.244	27.969	27.958	27.617	27.506	27.859	29.405	29.177	27.917	28.438	28.511	30.122	29.563	29.529	29.394	31.32	30.25	31.104	30.64	31.437	31.731	29.996	31.398	32.41	32.753
25.722	25.436	25.787	26.205	25.969	26.229	27.34	26.334	27.15	27.269	27.27	27.493	28.006	26.661	27.126	28.133	28.916	28.157	27.726	28.593	28.323	28.55	28.785	28.287	27.604	29.392	28.556	28.444	28.245	28.544	28.635	29.133	28.616	28.846	29.804	28.232	29.847	30.399	30.16	30.307	30.055	30.588	31.366	31.067	30.906	31.056	31.327	33.263	32.588	32.353
24.733	25.917	24.437	26.431	25.249	25.595	25.881	27.396	27.656	26.621	27.526	27.129	27.419	26.85	27.928	27.232	27.821	28.076	28.285	27.994	28.434	28.614	27.442	28.916	29.009	28.651	28.35	28.236	28.686	28.476	29.932	28.251	29.368	28.51	28.75	29.949	28.899	30.496	29.683	30.084	31.005	29.607	30.214	30.178	31.48	30.545	32.034	32.01	33.47	32.366
25.362	25.543	25.002	26.719	26.126	26.052	25.842	27.144	27.601	27.232	26.814	26.78	27.357	27.249	27.836	27.311	27.891	27.772	28.813	28.984	28.56	29.084	28.857	28.334	28.824	29.411	29.507	28.56	29.036	28.62	29.424	28.556	30.026	29.587	30.096	29.696	29.865	30.092	29.618	29.341	30.689	31.298	30.674	31.661	31.623	31.546	31.267	31.891	32.505	32.575
24.291	24.844	25.116	24.739	25.47	25.172	25.41	26.662	26.202	27.345	26.934	27.366	27.206	26.852	28.016	26.698	28.53	28.255	28.302	27.25	29.181	27.812	27.86	28.721	29.707	28.487	29.005	28.933	29.015	29.244	30.441	29.303	28.964	29.526	30.316	29.356	30.844	30.273	30.342	31.051	30.577	30.514	30.053	29.641	31.316	30.895	32.03	31.776	32.219	31.468
24.846	24.28	24.531	25.891	26.041	26.392	25.889	26.967	27.09	27.313	27.478	27.539	26.905	27.447	27.8	28.579	27.109	29.505	27.786	29.345	28.655	29.66	28.888	29.611	28.524	28.608	30.562	29.595	29.399	28.715	30.892	30.156	30.773	30.089	30.039	29.513	31.542	29.241	31.146	30.41	30.436	29.795	30.049	31.68	31.698	30.675	31.73	31.181	31.243	31.404
23.011	24.23	23.798	25.163	25.466	25.759	26.678	26.951	26.442	26.184	27.744	27.433	26.618	27.866	27.932	27.657	28.264	27.887	28.539	28.602	29.486	28.645	29.614	29.832	28.998	29.86	29.224	29.734	28.753	29.516	30.047	29.827	30.226	29.524	30.425	29.667	30.524	30.346	30.064	30.911	30.892	29.812	30.752	30.793	29.96	31.547	31.147	30.617	31.632	31.133
23.657	23.918	25.725	24.972	25.559	26.107	26.156	26.789	27.047	26.766	27.111	27.164	27.972	27.1	27.58	28.99	29.057	28.155	28.535	29.223	28.716	29.752	28.909	28.891	29.82	29.282	29.328	29.532	28.969	30.219	29.998	30.547	29.919	30.26	30.64	30.033	28.888	30.359	29.98	30.933	29.691	30.367	30.847	31.079	31.032	29.872	32.171	30.688	30.505	31.584
23.228	23.899	24.597	24.975	25.847	25.932	26.568	26.464	27.513	27.307	27.245	27.957	28.113	27.502	28.289	29.169	28.98	28.101	29.648	29.058	29.526	29.498	29.371	29.175	29.073	29.276	28.627	29.889	28.181	29.134	29.595	29.575	30.134	29.499	30.971	29.88	30.618	29.191	30.013	30.565	30.77	31.014	30.04	31.43	31.24	30.484	30.46	31.089	29.82	30.793
23.496	24.709	25.41	24.283	25.762	26.06	26.032	27.236	26.752	26.955	27.423	28.061	27.582	28.33	29.044	28.535	27.972	28.404	29.404	29.494	29.107	30.173	29.148	29.624	29.461	28.887	29.824	28.69	30.323	29.158	29.996	30.753	29.558	30.848	29.618	30.277	30.501	29.642	29.826	30.706	31.29	31.716	30.112	30.102	31.748	31.008	30.796	31.049	31.623	31.847
24.048	23.799	24.301	26.173	25.081	26.587	26.523	26.103	27.416	27.513	27.66	27.443	27.587	28.526	28.662	29.503	28.275	29.073	28.805	29.634	29.073	28.555	29.482	28.918	29.336	28.993	29.446	29.917	28.871	29.596	30.062	30.817	30.081	29.853	30.146	30.393	29.395	30.08	29.841	30.508	30.859	31.666	30.422	30.28	31.555	31.08	30.53	31.503	31.01	31.134
24.26	23.849	25.204	25.823	25.39	26.424	25.924	26.567	26.986	28.056	28.488	27.738	28.012	28.769	28.034	28.572	28.615	29.144	29.377	27.784	29.924	28.513	29.95	28.281	29.853	29.831	29.291	29.883	29.403	30.124	31.379	28.876	29.352	29.749	30.302	30.207	31.275	30.733	30.945	30.981	30.478	30.2	31.094	30.726	31.344	30.82	30.017	31.421	31.92	32.214
23.806	24.673	25.135	24.49	25.044	26.64	26.547	27.034	27.258	27.185	28.306	27.965	27.313	28.431	28.991	28.987	28.34	28.828	29.525	28.278	27.91	28.892	28.891	29.103	29.243	28.925	28.73	29.675	30.085	28.998	29.73	30.077	30.034	29.73	30.581	30.332	30.436	29.869	30.628	31.187	31.008	30.988	31.756	30.332	31.885	31.686	30.851	31.096	31.159	31.688
24.644	25.231	25.407	25.256	26.115	25.68	26.38	26.399	26.927	27.954	27.997	27.36	28.639	27.466	29.186	29.258	28.778	28.995	29.85	29.181	27.884	29.82	29.362	29.709	28.907	29.652	29.716	29.253	29.518	30.579	30.614	30.063	30.387	29.854	30.592	29.957	30.85	31.254	30.05	31.425	30.727	30.904	31.154	30.959	31.188	31.457	30.269	31.542	31.192	31.932
25.43	24.726	26.113	26.121	25.741	25.878	25.733	26.931	27.75	27.201	28.052	27.157	27.621	27.477	28.892	29.006	28.408	28.604	29.546	29.136	28.024	28.721	28.931	28.811	29.559	28.915	29.021	29.265	29.45	29.38	29.668	30.679	30.195	30.595	29.161	30.41	31.023	31.663	29.801	31.039	30.309	31.535	30.925	30.526	32.041	30.633	31.567	30.386	31.725	32.116
24.801	26.278	25.473	25.349	26.806	26.22	25.775	27.497	27.9	26.544	27.571	28.381	28.314	28.287	28.754	28.637	28.814	29.543	29.638	27.975	29.006	28.265	28.742	29.348	29.547	30.04	30.489	28.181	29.674	29.977	30.186	30.22	29.803	31.003	30.961	30.328	30.574	30.863	31.203	30.664	31.116	30.923	30.965	31.845	30.694	30.754	31.169	32.335	31.292	31.804
25.411	26.065	26.718	26.617	24.93	26.861	27.115	27.043	27.007	26.766	27.981	27.995	28.005	27.979	28.19	28.848	28.891	28.409	28.555	27.716	29.222	29.257	28.32	28.876	29.195	30.051	29.526	29.126	30.851	29.295	29.041	29.979	29.67	29.342	30.043	30.122	30.071	30.172	30.184	30.779	30.682	30.979	31.139	31.253	31.322	30.66	30.655	31.275	32.085	30.74
26.389	25.947	25.292	25.943	26.777	26.413	27.164	26.675	27.386	27.547	28.121	28.964	28.014	28.781	27.943	28.914	28.112	29.466	28.266	28.639	28.658	28.613	29.407	29.195	28.941	29.28	30.584	28.655	30.232	28.951	29.883	29.649	30.049	29.907	30.269	29.349	30.563	30.457	31.315	30.896	30.596	31.402	29.135	31.183	31.129	30.277	31.402	31.999	32.209	31.776
26.024	26.629	26.632	26.022	27.142	26.508	26.487	27.174	27.685	27.874	28.463	28.285	27.828	29.429	27.569	28.342	28.582	28.468	28.796	28.423	29.8	28.578	28.819	28.994	28.847	29.802	28.728	28.864	30.587	29.389	30.057	29.485	29.002	28.448	30.722	29.316	30.31	30.533	29.891	30.745	31.891	31.525	29.566	30.48	30.865	30.863	30.831	31.48	32.151	31.721
26.04	26.072	26.102	27.035	26.681	26.439	26.345	26.924	27.606	27.888	28.028	27.55	28.521	28.022	28.824	28.568	28.991	28.357	30.055	28.729	29.593	28.754	29.239	29.254	29.705	29.62	28.9	30.688	29.494	29.472	30.02	29.959	29.42	30.339	30.41	30.633	29.794	30.457	30.077	31.107	30.591	31.234	31.322	30.699	31.556	30.17	31.535	31.432	32.033	31.531
25.849	27.023	25.744	27.012	26.779	27.121	27.79	26.909	27.336	27.097	28.695	27.941	28.912	27.629	28.419	28.794	28.385	28.225	29.215	29.686	29.611	28.924	29.661	29.22	28.406	29.79	28.572	29.645	29.434	30.785	30.069	29.325	29.208	29.662	30.474	29.662	29.147	30.377	30.972	30.335	30.829	29.881	31.218	30.659	31.798	31.406	31.691	32.418	32.441	31.577
26.437	27.719	26.086	25.633	26.657	26.358	28.033	25.936	27.63	28.55	28.291	27.825	29.502	28.608	28.629	28.386	28.278	28.91	28.985	29.208	28.624	29.272	29.158	29.868	29.161	29.888	29.604	30.39	30.305	29.696	30.73	29.667	30.909	30.002	30.3	30.669	31.014	31.314	30.687	30.552	31.432	31.925	31.503	31.076	31.026	31.311	31.483	32.413	31.509	31.771
26.63	25.595	26.988	27.049	26.581	27.075	27.164	27.13	26.65	26.815	27.954	28.307	28.218	28.27	27.928	28.425	27.731	29.069	28.225	29.063	28.821	29.862	29.876	29.867	29.113	28.981	29.731	29.677	30.475	30.855	29.52	29.585	29.584	30.833	30.517	30.483	30.181	30.684	30.478	31.124	30.867	30.836	31.111	31.562	31.25	32.135	31.018	31.802	32.297	32.956
25.946	25.816	27.162	26.376	27.121	27.476	26.704	27.441	27.856	27.548	28.273	27.345	28.619	28.316	28.844	27.888	28.863	28.27	28.834	28.735	29.74	29.222	30.191	29.155	28.889	30.213	30.475	29.96	30.371	30.535	31.063	30.779	30.781	30.345	30.424	31.139	30.428	31.548	30.658	31.277	31.207	31.202	32.612	31.711	31.136	32.319	32.078	32.601	31.857	31.829
26.696	26.351	26.369	26.434	26.965	27.224	26.91	27.854	26.685	28.373	27.401	28.084	27.314	27.746	28.372	28.184	28.807	28.397	28.495	28.028	29.164	27.533	28.912	29.62	29.568	30.97	29.582	30.762	28.649	30.233	30.435	29.216	30.155	30.602	30.015	30.921	30.312	31.105	30.855	31.708	31.063	31.133	30.772	30.766	30.838	31.114	31.958	31.225	32.402	32.565
27.222	26.325	26.562	26.025	26.665	27.129	27.628	27.68	28.64	27.515	29.247	27.325	28.31	28.785	28.758	28.716	28.207	28.277	28.942	27.618	29.451	29.568	29.42	28.848	29.688	28.954	30.823	30.848	29.987	30.327	30.193	30.213	30.511	31.917	31.405	30.422	30.655	31.305	31.855	31.582	31.682	31.509	31.516	31.984	31.666	31.264	32.433	33.409	31.902	32.186
25.459	25.898	26.902	28.151	26.465	26.798	27.672	27.137	27.742	27.734	28.245	27.925	28.297	28.044	28.154	28.824	28.625	27.918	28.414	28.595	28.702	28.723	28.468	29.103	29.952	28.737	29.449	30.078	30.168	30.702	30.351	30.828	30.968	30.772	29.838	31.148	31.548	31.051	31.399	30.027	31.652	30.843	31.208	31.537	31.898	31.951	31.43	32.328	33.145	32.885
26.933	26.447	26.147	26.694	27.381	27.039	26.045	27.634	27.67	27.698	27.461	28.294	29.259	28.622	29.497	28.783	28.477	29.22	28.029	29.013	28.013	28.928	28.833	27.745	29.165	28.93	30.17	29.089	30.318	30.995	30.745	29.823	31.411	31.629	30.942	31.796	31.045	31.887	30.631	31.32	31.283	31.991	31.385	31.196	32.431	31.388	32.132	32.905	32.324	33.153
26.134	26.248	26.009	26.472	25.422	27.621	27.221	27.37	27.871	27.416	28.571	28.101	28.65	28.508	28.43	28.679	29.199	28.842	28.868	28.4	29.034	28.944	28.964	28.438	29.36	28.324	29.354	29.255	30.38	29.95	29.724	30.561	30.577	30.639	31.149	31.057	31.889	31.177	31.819	31.795	31.263	31.772	31.358	31.163	31.291	32.157	31.669	32.015	33.121	31.81
26.689	26.102	26.843	26.261	25.717	28.091	26.479	26.487	27.305	27.535	28.053	28.252	28.806	29.344	27.847	29.32	28.661	28.984	28.455	29.123	28.6	29.788	28.877	29.488	28.933	29.199	28.917	28.325	31.192	29.386	31.45	31.456	31.164	31.512	31.386	31.406	31.746	29.9	31.284	31.954	30.619	31.638	31.475	32.212	30.931	32.33	32.815	32.224	32.696	32.615
25.906	25.935	26.006	25.665	26.958	26.483	26.444	25.871	27.248	27.609	26.563	27.996	28.02	27.981	28.606	28.366	28.415	28.606	29.577	29.136	28.695	28.99	29.264	29.862	28.854	29.15	28.704	28.484	29.975	30.889	30.122	30.16	30.47	30.708	30.669	30.68	31.874	31.289	31.052	31.012	31.363	31.486	31.408	31.956	32.727	31.754	31.587	32.25	32.347	32.261
26.535	26.008	26.869	26.883	26.624	25.92	26.936	26.515	27.219	27.335	26.95	28.273	27.892	28.994	27.569	29.329	28.105	29.293	28.348	29.364	29.618	28.893	29.728	29.082	30.074	29.837	29.144	29.06	30.036	30.452	30.575	30.446	30.352	31.365	30.814	31.129	30.773	30.333	31.944	31.304	31.464	31.74	31.499	32.618	33.16	32.946	32.6	32.178	32.965	32.014
24.56	26.255	25.57	26.483	25.902	26.932	27.009	26.189	26.295	26.655	27.362	26.989	28.148	27.777	28.654	27.913	29.096	28.809	28.964	29.077	28.6	29.828	29.22	29.342	29.563	29.203	29.89	30.128	28.826	29.866	29.871	30.294	31.295	31.079	31.139	30.58	31.054	30.699	30.902	30.562	30.823	31.022	31.315	32.418	32.468	32.375	31.803	31.259	32.764	32.321
26.048	26.74	26.157	25.825	26.592	26.871	26.601	27.049	27.051	27.483	27.365	27.274	27.869	27.901	29.037	27.379	28.715	27.604	27.918	28.497	29.271	28.597	29.361	29.456	29.277	29.906	29.391	30.005	29.965	29.522	30.521	29.759	31.2	30.865	30.601	31.444	31.28	31.134	31.54	31.423	31.196	31.936	31.796	31.545	31.488	32.08	33.135	32.76	32.258	32.615
25.351	25.313	26.334	26.268	26.599	26.887	26.51	26.814	27.185	25.826	27.344	26.974	27.929	27.761	28.6	28.043	29.655	28.655	28.463	28.388	28.944	28.092	28.964	29.167	30.123	28.801	29.247	29.354	29.734	30.179	30.459	30.302	30.04	31.308	31.154	31.084	30.807	30.589	30.839	31.372	31.305	31.691	30.122	31.569	32.012	32.675	32.672	31.696	31.945	32.608
26.796	25.972	27.63	26.074	27.927	27.657	26.377	27.377	27.372	28.436	27.768	27.115	27.606	28.063	28.793	27.955	28.62	27.345	29.024	29.112	29.737	29.236	29.138	29.748	29.707	30.272	29.342	30.869	29.424	30.057	30.884	30.415	30.541	30.175	30.486	31.577	31.004	31.083	31.614	31.591	31.017	30.996	31.545	32.288	31.614	32.363	32.566	32.641	32.327	32.327
26.189	26.281	26.961	27.256	26.279	28.072	27.201	27.83	27.047	27.227	27.341	27.981	27.487	28.091	27.582	28.671	28.244	28.482	28.099	28.522	28.693	29.039	29.014	29.991	29.144	29.555	29.261	29.05	30.285	29.826	30.745	29.885	31.228	30.376	29.891	30.987	29.889	31.541	29.981	32.207	30.254	32.557	30.872	30.739	31.173	31.539	32.14	31.927	32.785	32.805
26.737	26.887	27.081	26.613	27.201	28.073	26.418	27.648	27.75	27.96	28.802	28.369	27.384	28.114	27.854	28.99	28.081	28.538	29.715	28.507	29.136	29.229	29.064	29.71	29.751	29.977	29.518	29.719	30.35	30.406	30.555	30	30.349	31.055	30.861	30.493	30.728	30.724	31.631	30.651	31.018	30.958	32.39	30.944	32.035	31.538	32.685	32.575	32.991	32.198
25.751	26.94	27.032	26.039	27.445	26.643	27.026	27.283	27.391	27.518	28.528	29.159	28.583	29.341	27.739	28.283	28.226	28.214	29.137	28.514	28.714	28.344	29.855	30.135	30.102	29.846	30.032	30.234	29.704	29.975	30.204	30.526	31.096	30.171	30.093	30.183	30.731	30.484	31.632	30.02	30.992	30.884	31.453	30.637	31.129	31.697	30.781	32.268	31.747	32.113
26.302	26.782	26.594	27.578	27.532	27.137	27.045	28.626	27.838	27.884	27.431	29.43	28.739	28.565	28.277	27.892	29.269	28.785	29.526	29.581	29.975	29.995	29.338	30.354	29.703	29.519	29.954	29.902	30.924	29.591	30.837	30.75	30.887	30.433	30.823	30.989	29.918	31.485	31.591	31.245	30.557	31.415	30.578	31.016	31.477	31.457	31.384	32.296	30.334	31.187
26.719	26.868	27.025	26.788	26.977	27.668	27.452	28.129	27.61	27.423	28.461	28.296	27.693	29.163	30.093	28.525	29.336	28.725	29.015	29.442	29.922	28.821	29.319	30.003	29.7	29.528	30.295	29.801	30.684	30.417	30.236	30.673	31.078	30.298	31.167	30.087	30.767	29.771	31.56	31.297	31.209	31.837	31.479	31.061	31.848	30.505	31.033	30.135	30.855	31.189
27.4	26.565	26.883	27.926	27.568	27.889	27.607	28.094	28.34	28.325	28.69	28.838	28.953	28.758	28.304	29.329	28.127	29.512	28.801	29.834	29.8	30.727	29.667	30.313	30.732	31.124	29.771	31.167	30.74	30.574	31.358	30.869	30.986	31.447	31.656	30.139	31.952	30.814	30.527	31.519	31.181	32.068	31.578	31.274	30.669	31.737	30.895	30.219	30.232	30.364
27.052	26.179	26.52	26.786	26.734	27.473	27.695	27.292	28.439	28.235	28.775	29.25	28.61	27.932	28.632	28.982	29.165	29.649	29.941	29.739	30.637	29.893	29.102	30.559	30.234	30.282	30.689	31.539	30.727	30.688	30.269	30.355	30.35	30.463	29.979	31.961	30.718	31.674	30.336	31.072	31.565	32.148	31.452	30.562	32.248	30.547	31.077	30.982	31.576	30.216
26.98	27.284	27.021	27.21	28.428	27.387	27.806	28.197	28.044	29.596	28.76	28.779	29.004	28.785	29.665	30.089	29.435	30.778	30.143	29.521	30.8	30.165	30.048	30.144	31.297	29.838	30.83	30.719	29.979	31.584	31.068	30.394	31.496	30.757	31.033	31.983	30.937	31.277	31.522	31.295	31.805	32.068	31.351	31.484	31.793	31.897	31.861	31.57	30.725	31.061
25.9	27.33	26.98	28.136	27.44	27.206	28.53	28.472	28.672	28.817	29.695	27.983	29.356	29.696	29.484	28.89	29.847	30.022	29.104	28.891	30.441	30.462	29.434	30.471	30.006	31.37	30.963	30.99	30.284	30.515	31.076	30.402	30.755	31.457	31.12	31.012	30.994	30.44	31.854	31.008	31.737	30.755	33.093	32.115	31.722	31.639	32.825	30.583	31.65	31.186
26.591	27.864	27.758	26.743	27.93	27.543	28.426	28.32	29.146	29.356	28.47	30.334	29.394	28.839	29.757	29.276	28.888	30.597	29.584	30.241	30.913	29.881	29.813	30.51	30.502	30.755	30.645	31.099	30.432	30.985	32.236	30.294	31.366	31.952	31.185	31.571	31.53	30.504	32.487	31.863	30.502	32.022	32.04	31.6	31.52	32.338	32.76	31.038	32.216	31.986
26.551	27.574	28.093	27.431	27.36	29.098	27.682	27.633	29.122	28.496	29.272	29.188	27.891	28.129	29.763	28.492	29.986	29.548	29.569	29.533	29.066	30.095	30.395	30.02	30.022	30.255	29.752	30.567	31.911	30.117	32.219	30.658	31.372	30.511	30.995	31.146	31.555	31.782	31.082	31.421	31.223	32.117	32.215	31.879	31.866	32.355	32.018	32.36	32.647	31.404
27.31	27.014	27.006	28.29	28.426	27.572	28.447	28.451	28.057	28.891	28.239	29.354	29.122	29.266	30.256	28.629	28.92	29.787	29.909	30.171	29.016	30.295	30.291	29.761	30.629	31.059	31.07	31.384	30.962	30.35	30.371	31.192	30.941	31.615	31.386	31.474	30.834	31.68	31.579	31.59	31.546	31.606	31.132	32.222	31.847	32.443	32.303	31.63	33.204	31.691
26.865	27.193	27.475	27.945	27.732	29.078	28.497	27.994	28.116	28.248	28.137	28.606	28.078	29.464	29.54	28.804	29.337	28.441	29.251	29.829	28.847	28.826	30.427	29.75	30.704	31.016	29.624	30.979	30.904	30.716	30.651	30.481	30.304	30.318	31.796	31.657	31.117	31.474	31.979	31.547	31.003	32.504	31.327	32.61	31.537	31.897	31.529	31.856	31.53	31.71
26.348	26.656	28.198	27.284	27.676	27.956	29.681	28.706	28.231	28.59	27.855	28.896	29.56	28.121	29.364	28.635	28.761	30.09	28.885	30.405	29.189	30.068	30.147	30.041	29.955	30.434	30.55	30.657	30.596	31.25	31.234	30.011	31.386	30.918	30.991	31.606	30.842	30.217	30.864	31.12	31.41	31.882	32.328	31.94	32.819	31.895	32.291	32.982	32.869	32.383
27.1	26.99	26.937	27.009	27.472	27.491	28.67	28.246	27.514	28.336	27.989	28.872	28.686	29.572	28.7	29.333	28.697	27.925	28.979	29.829	29.166	29.928	29.253	30.152	29.573	30.881	29.407	30.34	31.276	30.31	30.003	30.771	29.822	30.401	29.968	30.126	30.774	31.34	32.127	30.713	31.658	31.653	31.26	30.794	31.683	32.422	32.371	32.985	32.318	32.278
26.513	27.54	27.795	27.312	27.226	28.2	28.095	28.52	27.976	28.529	28.075	29.721	28.741	28.809	29.348	29.159	29.015	29.192	29.325	29.651	28.955	30.12	29.821	29.922	30.481	30.33	30.326	30.633	30.265	31.673	31.431	30.947	31.026	31.198	31.393	30.479	30.762	31.594	30.717	31.205	31.539	31.45	32.235	32.525	32.51	32.248	32.851	32.513	32.125	31.931
26.983	27.448	27.411	26.389	28.301	27.818	27.5	28.333	28.299	27.937	28.792	28.834	28.374	28.477	29.191	28.971	28.967	29.045	28.346	29.038	29.46	28.785	29.989	30.478	28.817	30.575	30.503	29.619	30.365	30.269	31.029	30.42	30.913	30.784	29.394	29.96	31.224	30.201	31.549	31.43	30.922	31.566	32.456	31.25	32.009	32.761	31.365	32.342	32.355	32.577
26.625	26.11	26.96	27.629	27.267	27.179	27.641	28.431	28.792	27.729	28.401	28.255	29.505	29.165	29.297	28.735	28.827	29.157	29.712	28.879	28.81	30.678	30.359	29.739	30.462	31.142	30.072	31.178	29.753	31.95	31.507	31.699	31.821	30.731	30.033	30.648	31.146	32.048	31.042	30.299	31.746	30.224	32.015	33.298	31.31	32.284	32.398	32.285	32.244	32.299
26.884	27.011	27.085	27.011	26.517	27.525	27.526	26.84	26.968	28.693	28.85	27.921	28.755	28.393	28.383	29.172	28.764	29.493	28.808	29.003	29.398	30.462	28.871	30.576	30.377	29.896	29.472	30.848	30.86	30.719	30.822	30.87	30.76	31.915	30.305	29.843	31.816	30.911	31.461	31.449	31.504	31.035	32.181	31.495	31.783	32.312	33.004	31.497	31.711	33.035
27.632	26.716	26.135	27.366	27.297	27.214	27.408	28.04	28.337	28.563	29.101	27.995	29.013	28.933	28.294	28.973	29.511	28.214	29.42	28.735	29.034	30.072	29.343	30.393	29.887	31.072	30.734	30.476	30.504	30.749	31.368	31.483	31.375	30.899	31.462	31.143	31.044	31.497	30.84	30.911	31.836	31.282	32.505	31.952	32.322	31.865	32.985	33.556	31.942	32.7
26.673	27.732	26.255	26.353	27.275	26.784	28.244	26.009	28.116	27.929	28.049	27.698	28.17	28.454	28.668	28.639	29.218	28.577	28.81	28.908	29.069	29.282	28.651	30.073	29.367	31.258	29.419	30.575	30.567	30.588	30.62	30.758	31.58	30.932	30.943	30.652	30.745	30.303	30.761	31.375	31.443	31.74	31.06	31.746	31.538	32.183	31.626	33.125	31.909	31.816
27.047	27.462	26.634	27.71	26.841	27.477	28.043	27.005	27.944	28.181	28.034	28.129	28.087	29.428	27.882	30.083	28.768	29.871	29.346	30.305	29.38	29.214	30.116	29.873	30.057	30.797	30.099	30.476	30.033	31.026	29.781	31.374	31.371	30.967	31.661	30.829	31.471	31.165	32.167	30.743	32.012	32.191	31.853	31.472	32.123	31.925	32.13	32.001	32.844	32.681
27.263	26.863	26.475	26.548	27.018	27.543	27.146	27.804	28.497	27.77	28.164	27.758	28.176	27.996	29.094	28.785	29.51	28.204	29.896	29.442	30.067	29.799	29.746	30.395	28.824	30.672	30.021	29.838	29.425	30.409	31.013	30.914	30.955	30.684	30.973	30.295	29.87	31.716	30.745	31.206	31.562	31.202	31.196	32.119	32.023	32.163	31.107	32.056	31.61	31.743
26.572	27.099	27.111	27.668	28.413	28.039	27.701	28.222	27.796	28.57	27.345	28.882	28.812	28.712	28.903	28.75	29.445	29.315	30.032	28.433	30.229	30.079	29.635	28.607	30.563	30.132	30.226	30.425	30.02	30.406	30.637	30.179	30.831	30.514	31.265	32.008	30.809	31.447	30.709	31.44	31.015	30.748	31.125	32.03	31.267	32.467	31.646	32.422	32.317	32.963
26.662	27.808	27.342	26.923	28.196	27.28	28.272	28.072	27.989	28.595	28.006	27.345	27.687	28.942	28.86	29.28	28.501	29.751	29.858	28.86	28.596	30.12	29.609	29.386	29.937	29.827	30.52	30.725	29.861	29.222	30.114	30.786	30.163	30.018	30.984	30.651	31.152	29.894	30.951	30.407	31.116	31.484	30.425	30.872	31.605	32.005	31.144	31.102	32.628	31.733
27.284	27.419	27.973	26.993	27.337	27.294	29.273	28.455	28.939	28.339	28.818	28.092	29.401	29.407	28.56	28.49	28.887	28.969	30.017	29.456	29.55	29.429	29.859	30.211	29.723	30.343	30.091	29.966	29.686	29.825	30.639	31.165	30.957	30.256	31.087	30.5	30.242	30.471	31.625	30.031	30.845	31.609	32.34	31.317	31.556	31.737	32.531	32.305	33.313	32.812
28.051	27.734	27.733	27.942	27.849	27.913	27.073	28.4	28.856	27.711	29.065	27.397	28.793	29.072	28.683	28.264	28.636	28.384	29.33	29.918	29.869	28.743	29.443	30.116	29.859	30.144	29.54	30.518	29.917	30.687	29.782	30.934	30.411	29.908	29.698	29.713	30.033	31.288	29.815	29.448	30.051	30.848	30.606	31.432	31.926	32.511	32.474	31.638	32.742	31.74
28.349	27.634	28.177	26.918	28.728	28.474	27.378	27.713	29.38	28.177	27.833	28.489	29.295	29.616	29.556	27.781	29.822	29.683	29.631	29.177	29.384	29.466	30.114	29.763	30.091	29.89	31.107	30.776	29.985	31.035	31.253	29.528	29.968	29.92	30.806	29.825	30.124	29.721	29.825	31.498	30.247	30.631	31.85	31.763	31.437	32.547	32.545	31.733	31.497	32.978
27.115	26.843	28.368	28.206	28.102	28.318	27.827	28.025	28.079	28.104	28.145	29.107	28.331	28.66	29.273	28.347	29.601	27.753	29.045	29.573	29.177	29.444	29.628	29.654	28.77	30.138	29.713	30.658	30.057	28.98	29.926	29.576	30.382	30.676	30.513	30.277	31.244	29.296	30.779	31.217	31.014	30.954	31.156	31.835	31.785	31.701	32.319	32.717	33.612	32.189
27.678	27.131	27.674	28.012	28.4	28.715	27.633	28.114	28.201	28.543	28.704	28.365	29.086	28.242	28.107	28.624	28.979	29.28	28.224	29.715	30.188	29.898	29.527	29.855	29.775	30.299	29.579	30.566	30.08	30.447	30.42	30.731	29.989	30.388	31.005	30.252	30.146	31.334	31.079	30.359	30.936	30.546	31.638	32.786	32.094	32.498	32.609	33.134	33.339	33.108
28.362	27.052	27.922	27.861	28.061	28.448	28.637	29.052	27.361	28.489	28.139	29.554	28.073	27.784	28.28	29.202	28.242	28.137	29.251	28.546	28.967	29.256	28.165	29.397	29.508	30.326	30.416	29.469	30.211	30.36	30.594	29.697	30.921	29.966	31.449	30.688	30.69	31.023	30.43	30.454	31.009	31.518	31.663	32.001	31.347	32.747	33.435	32.354	32.556	32.674
27.967	27.565	28.045	27.751	28.761	28.185	28.518	27.509	29.721	29.251	28.903	27.625	28.553	28.958	28.21	29.308	28.266	28.626	28.857	29.251	28.683	29.022	29.318	29.416	30.183	30.319	31.203	29.634	29.854	30.05	29.59	30.023	31.294	31.7	30.606	31.171	30.287	31.771	31.815	30.845	31.279	31.64	32.142	32.976	32.882	32.617	32.684	33.021	32.826	33.507
27.046	26.885	27.849	28.629	27.936	28.268	29.278	26.97	29.001	28.645	28.996	27.483	27.911	28.885	29.518	29.073	28.032	28.271	28.441	29.005	28.853	29.004	29.158	29.698	28.894	29.031	30.795	30.442	30.054	30.484	29.797	30.561	30.415	29.364	30.795	30.827	31.051	30.649	30.265	31.914	31.185	32.29	32.622	32.296	32.776	33.153	31.775	32.599	33.285	32.992
28.572	27.407	28.048	28.471	28.393	28.503	29.248	28.123	29.506	28.347	28.244	28.683	28.851	29.043	29.037	29.74	29.154	29.01	28.637	28.122	29.037	29.053	29.302	30.004	28.956	29.565	29.512	30.889	30.053	30.646	31.016	30.195	31.094	30.506	30.803	31.183	31.166	31.552	31.773	32.333	31.556	32.022	31.386	32.148	32.402	32.742	33.331	33.62	33.83	33.167
27.433	26.901	27.567	28.219	28.057	28.917	28.207	28.599	27.903	29.259	30.003	27.987	29.438	29.725	28.868	29.238	28.717	28.776	28.538	28.515	28.332	28.96	28.824	29.716	29.045	30.01	29.292	29.608	30.009	30.647	30.378	30.141	31.084	30.839	31.024	31.368	31.216	31.855	31.174	31.696	30.903	31.936	32.619	31.771	32.363	31.533	33.831	32.348	31.958	31.773
27.353	27.667	28.165	28.702	28.907	27.132	28.668	29.342	29.597	28.534	28.845	28.41	28.769	28.603	28.806	28.723	28.365	29.27	29.645	28.611	29.231	29.034	29.333	29.359	29.862	29.762	30.248	29.73	30.017	31.101	30.044	30.344	31.23	31.286	31.13	31.706	32.796	31.382	31.806	31.094	31.869	31.396	31.99	32.445	31.101	33.119	32.075	33.096	32.477	32.57
27.352	27.327	28.012	28.327	28.063	28.621	27.891	28.337	28.299	29.314	27.436	28.673	27.924	28.642	28.326	28.41	28.127	28.546	28.885	28.874	29.192	29.537	29.752	28.717	29.95	29.995	29.835	29.473	30.383	28.939	29.399	31.236	31.181	30.156	31.006	30.553	31.999	30.421	31.337	31.422	30.978	31.522	31.539	31.338	32.342	32.695	32.903	31.843	33.353	32.583
27.536	27.402	28.311	28.223	28.751	28.731	28.401	28.543	28.757	28.158	28.887	29.263	28.795	28.944	28.78	28.61	28.756	29.199	27.693	29.238	29.837	29.478	28.946	28.928	29.514	29.844	30.669	30.607	30.135	30.564	31.282	31.073	31.16	30.819	31.447	30.877	31.258	31.451	31.024	32.839	30.79	32.095	31.729	32.139	32.134	31.345	32.408	33.87	33.042	32.314
26.685	27.622	27.387	28.145	27.482	28.18	28.471	28.333	27.674	28.885	28.323	28.691	29.078	27.625	29.258	28.933	27.071	28.536	28.206	28.645	28.755	28.806	29.12	29.404	29.46	30.102	29.256	29.971	30.04	30.1	30.233	30.184	31.377	30.606	30.689	30.555	31.109	31.554	31.658	31.776	31.799	30.741	31.825	31.286	31.557	32.023	31.752	32.971	32.697	32.976
27.633	27.955	27.987	28.321	28.326	28.254	27.459	28.535	28.818	28.388	29.064	28.523	28.009	29.204	28.29	28.884	28.67	28.609	29.43	28.616	29.734	28.518	28.199	28.851	29.754	28.837	30.497	30.303	30.876	30.272	30.44	30.103	30.66	31.822	31.593	31.409	31.156	31.552	32.155	31.502	32.235	32.503	31.103	33.203	32.547	33.325	32.513	32.846	32.706	32.862
27.771	26.039	28.12	27.465	27.647	28.319	28.686	28.812	27.542	28.83	28.827	28.932	28.449	28.77	28.868	29.56	28.177	28.604	28.152	28.892	28.587	27.774	28.666	29.098	28.065	29.52	30.165	30.697	30.51	30.015	30.527	31.426	30.458	31.517	30.807	31.811	30.67	32.232	30.631	31.222	32.58	31.745	31.17	31.319	32.38	32.726	31.791	32.766	32.816	32.598
28.431	27.111	27.731	28.143	28.268	28.607	27.929	27.699	28.69	29.304	28.557	28.932	29.78	29.02	29.641	28.771	29.517	28.503	29.447	28.794	29.156	28.795	28.656	28.947	28.98	29.573	30.031	30.609	30.246	30.827	30.835	31.672	30.512	30.438	32.246	30.911	31.481	32.158	32.221	32.26	32.121	31.687	32.871	31.96	31.427	32.984	32.806	33.035	33.865	33.701
27.165	27.708	27.381	28.771	27.814	27.454	28.177	28.098	29.423	27.839	28.462	28.832	29.142	29.106	28.037	28.305	29.666	29.015	28.873	28.171	29.036	28.927	28.64	28.643	29.873	29.238	28.404	29.535	30.162	31.697	30.165	30.395	30.26	31.094	31.459	30.993	32.716	30.309	32.154	31.816	31.808	32.182	32.389	32.768	32.589	32.694	32.69	32.75	32.816	32.246
28.396	27.86	28.008	27.821	29.448	28.613	28.035	28.545	28.895	29.093	28.273	29.077	29.34	29.481	29.316	29.772	29.149	30.26	29.018	28.696	28.866	29.335	28.907	29.175	29.102	30.248	30.352	30.184	30.292	30.73	31.27	30.906	31.043	31.581	32.387	31.687	31.262	32.622	32.255	32.304	31.295	32.101	33.333	31.748	32.367	32.166	32.645	32.576	32.56	34.17
26.59	28.658	26.901	27.085	28.667	28.098	29.119	28.134	29.061	28.406	28.268	29.139	28.542	28.629	29.117	28.677	28.797	28.83	29.309	29.235	29.437	29.675	28.761	28.899	29.223	28.86	29.136	29.813	30.5	30.207	30.402	30.916	31.097	30.742	31.617	31.277	31.456	31.32	31.127	31.361	32.324	31.471	31.65	31.957	31.938	31.956	32.091	31.695	32.853	33.637
27.873	27.274	27.407	28.206	28.656	28.321	28.48	28.574	27.867	28.076	28.414	29.395	29.281	28.656	28.648	28.662	28.874	29.203	28.985	28.806	28.695	29.084	29.44	30.081	29.681	30.285	30.222	30.654	29.948	31.091	31.133	31.529	31.73	31.745	32.303	30.615	31.715	31.795	33.062	32.17	31.724	30.639	33.74	31.976	32.126	32.815	32.595	32.865	32.149	33.018
27.814	26.958	28.489	27.548	28.652	28.767	28.175	28.152	28.693	28.374	28.468	28.783	29.646	28.049	29.202	28.51	27.989	28.321	28.827	28.273	30.093	28.781	28.755	29.053	30.326	30.249	29.863	30.449	30.703	30.942	30.069	30.957	32.417	31.182	31.479	31.382	31.701	30.762	32.732	32.15	31.971	32.008	32.381	32.056	32.485	31.556	32.289	32.908	32.903	32.743
26.931	28.89	26.991	29.24	28.213	29.098	27.379	28.729	28.606	29.002	28.175	29.005	29.415	28.522	28.136	28.687	29.301	28.918	28.807	28.7	29.046	29.338	29.026	29.389	29.18	29.513	31.162	29.824	30.907	30.693	30.87	31.963	31.193	30.976	32.438	31.935	30.711	32.908	31.696	32.322	32.231	31.559	32.625	32.857	32.531	32.518	32.111	33.169	32.378	33.094
26.823	27.261	27.946	27.774	27.715	28.164	28.37	27.823	28.265	28.815	27.851	28.12	29.143	28.567	28.913	28.962	27.481	28.538	29.661	28.766	29.248	28.905	28.57	29.127	28.829	29.327	29.458	30.717	30.693	29.563	30.001	32.475	30.769	31.229	31.316	31.691	31.773	31.711	32.378	32.452	32.267	32.575	31.289	31.493	32.163	32.061	32.319	32.937	32.849	31.306
27.195	26.141	28.037	27.895	27.994	27.996	28.598	29.012	28.983	28.886	28.144	29.113	28.829	30.056	28.097	28.796	28.811	28.234	28.852	28.792	28.887	29.557	28.701	28.263	29.279	29.14	30.841	29.432	30.305	31.013	31.031	31.577	31.139	30.961	31.151	30.894	31.318	32.085	32.278	32.366	31.758	32.478	31.917	32.66	32.549	31.403	32.915	33.899	33.524	33.33
26.777	27.047	28.598	28.395	28.205	28.103	29.085	28.438	27.975	27.923	28.457	29.451	28.766	28.875	28.665	28.697	28.072	28.773	28.994	28.72	29.844	29.349	28.856	28.445	30.297	29.52	29.131	30.917	28.616	30.829	30.26	30.23	31.507	30.226	31.429	31.788	31.295	31.9	31.776	31.624	31.689	33.116	31.764	32.538	32.15	32.636	32.979	32.753	32.469	32.458
28.679	27.486	27.87	28.213	27.91	28.362	27.077	27.479	27.268	29.187	29.217	27.556	28.066	29.333	28.726	28.901	29.308	28.913	28.386	29.19	28.402	29.888	29.808	29.471	29.471	29.404	29.387	30.142	30.127	30.084	30.56	31.682	31.223	31.726	31.867	31.69	31.324	32.549	32.422	32.329	31.583	32	32.969	33.036	33.648	31.355	33.722	33.213	34.323	33.169
27.877	26.985	29.055	27.533	28.086	27.397	28.285	27.833	27.76	28.466	28.958	27.865	27.407	27.786	29.856	28.206	28.54	29.28	27.378	28.822	28.309	28.692	29.583	28.584	29.051	28.887	29.683	29.297	29.757	29.601	30.032	30.392	31.17	31.088	30.943	31.147	32.098	31.464	31.903	32.161	31.8	32.832	32.168	32.476	32.687	33.031	33.75	31.093	33.138	32.312
27.864	27.472	28.05	27.896	28.278	27.517	28.351	28.159	28.486	28.384	28.463	28.291	28.707	29.755	28.857	28.961	28.529	27.917	27.685	28.11	29.014	28.51	28.3	30.064	28.709	30.081	30.215	28.439	30.232	30.923	30.813	30.764	30.559	32.13	30.801	31.832	31.287	32.549	31.642	31.692	32.798	31.982	33.249	33.095	31.728	33.362	32.601	33.785	33.112	33.092
27.455	28.095	27.59	27.63	28.483	28.259	28.049	27.837	28.233	28.373	27.827	29.156	28.295	27.745	29.066	28.647	28.266	27.724	28.486	28.214	27.738	28.119	28.155	28.541	28.884	29.647	28.448	29.63	29.586	30.739	30.502	30.495	30.471	31.219	31.019	32.435	31.975	31.853	31.329	32.212	31.668	31.715	31.78	32.202	32.912	32.734	32.731	32.28	32.409	33.008
28.218	27.905	27.974	27.914	28.795	27.325	28.325	27.958	27.977	27.86	27.749	28.655	27.426	28.643	27.418	28.877	27.405	28.184	27.392	27.258	27.608	27.923	28.422	28.938	29	30.261	29.557	31.251	30.354	30.619	31.16	30.388	31.669	31.47	31.704	31.579	32.297	32.401	32.09	31.479	31.789	31.477	32.93	31.971	31.789	32.094	32.698	32.736	32.815	33.098
27.628	27.126	27.635	27.903	28.653	27.949	27.608	28.079	28.25	29.332	28.392	28.915	28.347	28.01	28.277	28.727	28.333	27.343	28.49	27.917	26.575	28.951	27.568	28.715	27.907	28.704	28.529	29.08	29.479	29.57	30.515	31.512	32.552	30.509	30.983	31.17	32.016	31.932	31.378	32.238	32.12	31.693	31.576	31.11	31.81	31.408	32.208	30.703	33.733	32.048
27.984	26.437	26.582	28.273	27.152	27.625	28.946	28.558	28.671	28.794	27.911	28.578	28.579	28.417	28.563	28.559	27.847	28.119	28.206	28.212	27.325	28.721	27.995	28.759	28.431	29.066	29.307	28.899	29.661	29.773	31.054	30.571	31.788	31.055	31.828	31.223	31.537	30.996	33.402	32.157	32.557	32.312	32.475	32.004	31.047	32.641	32.216	31.808	32.577	33.036
26.309	28.048	27.185	27.621	27.598	28.452	27.765	27.204	27.846	27.311	28.526	28.181	28.518	28.343	27.521	28.85	28.96	27.678	28.09	27.763	27.574	28.235	27.103	27.826	28.35	28.039	28.605	29.411	29.595	29.394	29.928	30.172	31.343	30.832	31.293	30.458	30.023	30.86	31.775	30.674	30.985	31.737	30.582	32.34	31.611	30.58	32.589	31.577	32.085	32.243
27.166	27.891	26.625	28.457	26.835	28.527	27.766	26.479	28.202	28.953	27.702	28.266	28.758	28.659	29.686	28.25	27.719	27.845	28.614	28.208	28.655	27.987	28.81	28.154	29.273	28.125	28.847	28.731	29.494	29.329	30.35	29.446	31.084	30.322	31.405	31.534	31.265	31.737	31.428	31.767	31.109	30.857	31.698	32.112	31.706	31.47	30.854	31.935	31.659	32.057
27.271	27.078	27.037	26.896	27.064	26.859	28.473	27.213	27.99	28.286	27.846	27.738	28.329	27.968	27.686	27.489	28.045	28.27	28.419	28.159	27.527	27.686	28.198	28.341	28.614	28.413	27.607	29.044	29.157	28.49	29.31	29.738	30.078	29.935	30.926	31.195	31.017	30.787	31.138	32.212	31.405	32.122	30.981	31.65	31.001	31.707	31.841	31.552	31.888	32.937
26.744	25.946	27.185	26.855	28.196	27.043	27.458	28.436	28.045	28.245	27.471	27.98	27.367	29.302	27.754	28.135	27.67	28.342	27.861	29.091	28.975	28.258	28.852	29.194	28.495	29.02	29.117	29.094	28.851	28.933	29.931	29.03	30.231	29.798	30.929	30.486	31.274	31.113	31.442	31.11	31.287	31.636	31.319	31.4	31.59	30.972	32.365	31.651	32.172	31.832
25.619	25.875	26.323	28.104	26.767	26.619	27.086	27.944	26.966	28.429	27.674	28.833	26.201	27.689	27.502	27.557	28.699	27.509	26.995	28.441	28.696	28.143	28.67	28.881	29.143	27.892	28.275	29.112	28.51	29.224	29.034	29.616	30.175	30.733	29.605	29.977	30.958	31.049	30.668	31.139	31.098	30.518	31.433	31.314	30.495	30.676	31.3	31.306	31.217	31.062
24.883	25.864	25.798	25.766	27.446	26.919	27.149	27.715	27.037	28.417	27.924	27.362	27.848	27.608	27.574	28.43	27.746	27.975	27.695	27.824	28.194	29.07	27.63	28.645	28.616	27.973	28.31	28.755	28.243	29.303	29.09	30.202	28.588	30.325	30.405	30.14	29.751	31.577	30.867	31.384	30.64	30.582	31.751	31.766	31.464	32.187	32.353	32.454	31.421	31.644
24.542	25.297	25.446	24.852	26.439	26.681	26.738	26.754	27.156	27.155	28.087	26.753	26.402	26.695	27.877	26.834	27.541	27.323	27.25	27.685	27.098	27.405	27.705	28.525	28.24	27.957	28.676	29.809	28.277	28.372	28.977	29.152	30.106	29.745	30.627	29.67	30.479	30.473	30.699	30.827	30.499	30.951	30.852	31.592	31.235	31.075	31.776	31.214	32.328	32.03
25.318	25.364	24.96	25.494	25.917	25.984	26.816	26.035	26.52	27.069	27.432	26.745	25.616	26.481	26.533	26.911	26.883	26.802	27.181	26.771	27.109	28.008	27.04	27.854	27.853	28.865	30.076	28.911	27.777	28.501	28.884	29.794	29.372	29.707	30.311	29.89	30.965	30.009	29.378	30.415	30.582	31.181	30.853	29.945	31.195	31.542	32.209	31.697	31.619	32.352
24.808	25.764	26.061	24.894	25.708	25.433	25.218	26.582	25.624	26.25	27.21	26.581	26.023	25.845	25.957	26.528	26.009	27.119	27.249	26.768	27.165	27.43	28.215	27.905	29.552	27.971	29.169	28.249	29.156	28.551	28.469	29.544	28.655	29.492	29.285	29.73	30.842	29.571	30.404	30.093	30.714	30.404	29.628	31.143	30.452	31.472	31.457	31.537	30.684	32.474
25.281	24.843	26.68	24.696	25.804	25.677	26.06	25.942	26.385	25.771	25.588	26.194	25.837	25.724	25.43	26.319	25.436	26.787	25.72	27.112	26.877	27.017	27.798	27.374	27.029	28.827	27.518	28.724	28.747	29.635	28.435	28.804	30.359	29.255	30.315	29.563	30.019	30.454	30.839	30.005	29.499	29.988	31.099	30.367	31.441	32.082	31.425	32.316	30.738	31.603
24.871	26.472	25.366	26.59	25.298	25.745	25.768	25.393	26.168	25.795	24.654	25.195	25.668	25.004	25.045	25.289	26.122	26.299	25.756	25.532	25.254	26.658	26.848	27.452	27.239	27.319	27.798	28.617	28.247	28.994	28.342	29.415	28.763	29.091	29.514	29.378	30.2	29.808	28.071	30.499	30.259	30.321	30.212	30.177	31.033	30.421	32.458	30.824	31.289	32.592
25.48	24.798	26.695	25.586	25.071	26.969	26.168	25.022	26.065	24.925	25.73	25.292	26.315	25.057	25.349	25.453	24.669	25.333	24.887	25.483	24.584	27.715	26.417	27.281	27.654	27.695	27.587	28.353	28.585	27.956	28.955	29.161	29.73	29.056	28.746	30.426	29.221	29.178	30.414	30.147	30.449	29.943	30.154	31.587	30.863	32.205	31.775	31.693	31.229	32.128
25.503	25.534	25.557	25.899	25.068	25.546	26.51	24.813	25.166	25.542	24.738	25.946	24.472	24.897	25.278	24.977	24.494	25.309	25.083	25.855	25.445	25.542	27.281	26.509	27.257	26.89	26.25	27.827	27.268	27.691	28.929	29.19	29.095	28.219	29.516	29.648	29.313	29.584	30.19	29.818	29.633	30.675	30.086	31.769	30.778	31.112	31.34	30.734	32.806	31.417
25.765	26.343	25.656	26.565	26.716	25.174	24.846	25.355	25.35	26.182	25.419	25.528	24.874	25.35	24.41	24.815	25.42	24.263	25.336	24.425	25.541	25.26	25.703	25.439	26.238	27.925	27.948	27.626	28.71	27.058	28.368	27.087	28.228	29.353	28.492	29.709	29.181	29.213	29.789	30.248	30.041	30.054	30.524	31.339	30.671	31.081	30.619	32.964	30.741	32.115
25.669	25.675	25.653	26.549	25.132	25.392	25.055	26.349	24.852	25.825	25.063	24.736	24.718	24.945	25.619	25.25	24.618	24.707	24.272	25.425	25.042	25.107	25.641	25.667	26.417	26.411	26.885	27.143	28.223	27.484	27.658	28.124	27.864	27.844	28.406	28.808	28.929	29.098	29.483	30.055	30.478	30.201	29.221	30.269	30.485	31.552	30.892	31.577	31.214	31.183
25.385	25.428	25.367	25.477	25.427	25.815	25.729	25.817	26.259	25.7	26.402	25.148	26.412	25.073	24.629	25.89	24.335	25.744	23.87	25.544	24.756	25.576	25.823	26.112	26.76	27.518	28.449	27.764	27.537	28.415	28.427	27.904	27.709	28.596	28.091	28.248	29.558	28.358	28.371	28.694	29.911	29.479	30.218	30.523	31.571	30.615	30.988	30.829	31.831	32.896
24.01	24.295	25.737	25.822	25.626	25.25	25.44	26.236	26.066	25.947	25.257	26.11	25.808	24.821	26.391	26.029	25.821	25.718	25.314	25.617	26.051	25.185	25.036	26.051	25.628	26.979	28.368	27.324	27.875	28.723	27.548	28.595	28.194	28.195	28.615	28.104	29.071	28.967	29.316	28.78	29.603	29.284	29.839	30.437	30.763	30.684	30.878	31.046	32.349	31.662
24.323	24.913	24.606	25.354	25.119	26.323	26.384	26.411	26.152	26.165	26.52	26.887	26.282	25.755	25.562	25.965	25.835	26.778	26.382	25.979	26.604	25.634	25.199	26.177	26.007	26.455	28.164	27.839	27.855	28.603	27.976	28.226	27.082	28.166	27.87	28.665	27.903	29.74	28.88	29.905	28.86	29.85	29.147	30.576	30.213	30.457	31.539	30.443	32.13	31.274
24.25	25.079	23.932	25.962	24.648	26.333	25.445	26.212	25.766	26.682	26.212	26.273	26.113	25.602	26.506	26.194	25.596	26.776	26.029	27.082	26.367	25.871	26.163	26.53	26.536	26.852	27.036	27.79	27.612	27.975	28.45	29.276	28.272	29.013	28.625	28.597	27.687	28.935	28.937	28.736	29.268	29.116	29.793	30.054	30.161	30.252	30.611	31.065	31.615	31.478
24.379	23.974	25.714	25.038	25.474	24.977	25.437	26.313	26.271	26.332	26.804	26.013	26.753	26.772	27.014	26.957	27.158	26.141	27.605	26.112	27.001	26.416	26.706	26.021	26.528	27.702	27.005	27.453	28.624	27.948	28.725	28.655	27.669	28.305	28.454	28.474	28.57	28.334	29.68	28.477	30.251	29.369	30.015	29.684	30.294	30.969	30.26	30.936	30.188	31.396
25.386	24.239	24.694	25.154	24.981	25.046	25.498	26.832	26.755	26.324	25.971	26.414	26.685	26.775	26.943	26.298	26.368	27.835	25.788	26.705	26.325	26.801	26.901	27.004	26.427	27.982	27.087	27.694	28.11	28.667	27.31	28.05	28.179	28.397	28.464	28.565	28.368	28.707	28.763	28.353	29.39	28.923	30.3	30.64	30.131	29.583	30.848	30.24	30.873	30.982
24.123	24.464	25.835	24.371	25.782	24.978	26.066	25.264	25.879	26.772	26.358	27.259	26.217	28.172	26.142	27.729	27.687	27.668	28.385	27.138	27.47	27.496	27.45	28.003	26.633	27.44	27.163	27.747	27.565	27.375	27.749	28.182	28.274	27.958	29.067	28.329	28.875	28.952	28.68	29.417	29.799	29.311	30.192	30.661	30.404	30.964	30.182	30.975	30.64	31.806
24.55	25.722	24.975	24.697	25.795	25.308	25.227	25.548	25.69	26.098	26.665	26.894	26.807	26.951	26.836	27.099	27.169	27.669	26.773	27.695	27.443	26.875	28.274	26.762	27.473	27.788	27.917	27.02	27.304	27.372	27.443	27.28	28.614	27.499	28.022	28.808	28.766	29.02	29.535	29.551	29.729	29.596	29.447	30.035	30.514	30.953	31.189	31.315	30.611	30.959
24.975	24.877	25.421	25.551	25.335	25.723	25.247	25.768	25.739	26.397	26.389	25.688	26.179	26.546	27.315	27.807	27.405	27.687	27.233	28.425	26.907	28.034	27.293	27.42	27.391	27.486	27.656	28.362	27.645	26.911	26.954	27.677	28.128	28.465	27.971	28.378	29.073	29.245	29.568	29.784	29.445	29.415	30.1	30.504	30.304	30.594	30.573	31.301	29.697	31.469
25.151	24.958	25.87	25.615	25.763	25.576	26.503	26.059	26.785	26.52	25.621	25.809	26.964	26.256	26.696	27.109	26.977	28.215	26.372	27.979	27.766	27.754	27.26	27.332	27.66	27.726	27.292	26.976	27.675	27.823	27.531	27.097	27.375	27.612	28.656	28.017	27.948	29.6	30.429	28.904	29.757	29.604	30.25	30.062	29.926	30.087	30.123	31.752	30.22	30.279
25.239	25.105	25.104	25.525	25.958	25.896	25.328	26.613	24.839	26.519	26.005	26.395	25.859	27.216	26.376	26.61	27.153	27.052	27.763	27.297	28.545	26.773	27.853	27.63	27.728	27.459	28.062	26.949	28.314	26.853	27.674	26.547	28.569	27.191	28.071	27.855	29.293	29.433	29.489	30.499	29.387	29.589	29.768	29.721	30.224	30.209	30.655	30.862	30.811	31.039
25.473	25.955	24.166	26.303	25.525	26.616	24.999	25.976	26.187	26.135	25.84	26.307	25.929	26.763	26.987	26.03	27.245	27.792	27.648	27.043	27.815	27.499	28.275	27.001	28.248	27.122	27.337	28.012	27.286	27.399	27.581	27.84	26.666	27.97	27.33	27.89	28.637	28.564	29.178	29.203	30.159	29.091	30.798	29.992	30.367	30.29	30.714	30.337	30.396	30.94
26.242	26.655	26.029	24.907	26.035	27.281	25.492	26.833	25.962	26.198	26.835	25.587	25.792	26.762	26.78	27.028	26.571	26.763	27.365	26.661	27.586	27.263	27.937	27.623	28.164	28.086	28.045	26.981	26.611	27.334	28.055	28.707	27.727	27.646	28.116	27.749	28.515	28.783	27.773	28.939	29.974	30.107	29.279	29.854	30.32	30.06	31.093	30.962	30.337	30.753
25.243	25.364	25.694	26.188	26.91	25.634	26.266	25.822	27.591	25.291	26.036	27.494	26.28	26.211	26.729	26.183	27.281	28.042	27.023	27.357	28.178	27.44	27.783	27.408	28.345	28.692	27.911	27.74	27.909	28.268	28.905	27.667	27.532	28.39	28.226	28.051	27.874	27.905	29.026	29.567	29.716	29.548	29.825	29.936	29.337	30.818	30.788	30.093	30.842	30.641
25.729	25.768	25.451	25.027	25.113	26.655	26.127	26.908	25.637	26.414	26.193	26.655	27.197	26.169	26.326	27.21	26.889	27.546	27.165	26.621	27.193	27.108	28.013	27.205	28.525	27.08	27.437	27.763	27.39	28.809	27.886	28.483	28.098	27.387	28.143	27.366	27.466	27.981	27.985	28.965	28.91	28.937	29.213	29.668	29.498	30.035	30.654	30.281	31.035	30.41
25.372	26.193	25.427	25.731	25.909	27.12	26.518	26.196	25.667	26.345	26.593	26.453	25.993	26.999	26.182	26.645	27.645	27.258	26.353	27.153	27.337	27.429	28	27.144	27.517	27.192	27.317	28.443	27.222	28.617	27.535	28.363	27.561	28.411	28.035	27.955	27.784	28.498	27.084	28.026	27.583	28.849	28.439	30.461	29.216	29.483	29.891	30.362	30.225	30.207
25.39	25.765	25.956	25.848	25.42	25.804	25.716	26.271	25.732	26.427	26.712	26.414	27.251	26.299	27.586	27.561	26.594	26.081	27.843	26.526	27.441	27.112	26.837	27.353	26.894	27.261	27.521	27.857	27.309	27.93	27.965	28.229	27.317	28.187	27.296	28.233	28.084	27.507	27.392	28.142	28.121	28.235	29.148	29.724	29.379	28.824	30.387	30.204	30.753	30.089
24.423	25.594	25.836	25.416	25.666	26.25	25.255	26.235	26.279	25.971	26.57	26.563	27.064	27.031	26.021	26.686	26.518	26.254	26.792	26.7	27.207	27.309	27.37	26.763	27.43	27.83	28.114	27.867	28.845	28.187	28.676	28.763	27.208	28.42	27.719	28.19	27.386	27.825	27.871	27.451	28.214	28.537	28.107	28.938	29.528	29.063	29.999	29.697	29.145	29.961
25.356	25.722	26.316	25.162	26.226	26.052	26.716	24.539	26.442	25.741	27.479	25.746	27.2	26.724	27.447	26.144	26.969	27.001	27.136	27.559	27.694	26.854	27.018	28.303	26.843	28.078	28.604	27.805	28.23	27.564	28.436	27.585	28.787	27.824	27.288	28.213	27.472	27.623	27.549	28.05	27.689	27.87	27.989	28.957	29.718	29.048	29.547	30.085	30.372	30.236
25.143	26.027	24.352	25.58	24.37	26.282	26.48	26.093	26.835	27.057	26.923	26.095	25.921	26.873	26.906	27.859	26.464	27.226	27.156	26.907	28.114	27.311	27.623	27.623	27.007	27.269	28.445	27.298	27.945	28.332	27.866	28.43	28.396	27.542	28.611	28.59	27.493	28.167	27.492	27.853	29.026	28.114	28.809	28.445	28.701	29.11	29.579	30.185	30.231	29.373
24.853	24.89	24.944	25.842	25.673	25.046	24.783	25.667	26.355	26.872	25.959	26.465	26.011	26.783	26.885	26.755	26.013	26.608	27.036	26.947	27.694	27.705	27.05	27.416	27.071	27.403	28.475	27.239	27.785	27.751	28.2	28.681	28.352	27.977	26.984	27.07	28.785	28.249	28.472	28.799	28.349	28.339	28.219	27.918	29.366	29.096	28.835	29.235	30.052	28.917
24.929	25.609	25.777	25.416	26.024	26.241	25.125	26.253	26.38	26.314	26.997	26.747	26.642	27.915	26.445	26.667	26.974	26.841	26.059	27.944	27.532	27.981	26.713	27.992	27.948	28.188	27.712	28.484	27.542	27.959	28.37	28.498	29.222	27.668	28.733	28.903	28.332	28.171	29.111	28.886	28.441	28.954	28.946	28.363	28.483	29.534	28.859	28.94	29.854	29.012
25.324	25.601	26.692	24.852	25.476	26.954	26.667	25.523	26.344	26.134	26.911	26.64	26.482	26.735	26.111	26.902	26.686	27.4	27.764	27.089	26.898	27.224	28.334	28.106	27.816	28.142	27.983	27.458	29.02	28.068	27.983	28.21	28.35	28.609	28.826	28.408	28.952	29.36	28.541	29.15	28.548	29.27	28.75	28.601	28.763	29.149	29.496	29.39	28.978	29.731
25.616	25.656	25.912	26.303	25.158	26.006	25.507	25.964	27.051	26.87	26.217	26.963	26.878	26.169	27.542	26.757	27.759	27.47	26.957	27.702	27.343	27.842	27.487	27.586	27.644	26.918	28.605	27.857	28.84	28.586	28.09	28.717	28.928	28.459	29.147	27.522	29.119	27.98	28.348	28.462	29.158	28.811	28.66	29.153	28.477	28.721	29.148	29.022	29.867	29.385
25.249	25.095	25.288	24.86	25.012	25.769	26.186	26.733	26.525	26.369	26.524	27.333	27.183	28.123	27.204	26.809	28.055	27.988	27.263	27.695	27.298	27.398	27.357	27.086	26.74	27.714	28.099	27.76	28.09	27.877	29.03	28.199	28.421	28.267	28.865	28.402	29.575	28.74	28.995	29.41	29.317	28.62	28.911	29.019	29.349	29.418	29.869	28.596	29.634	29.37
25.473	25.152	24.873	26.373	24.737	25.877	25.288	25.695	27.396	26.752	26.087	28.133	27.073	27.714	26.89	27.241	27.298	27.72	27.435	27.623	26.761	28.059	27.576	26.675	27.456	27.548	28.311	27.002	28.157	28.308	28.455	28.806	28.529	28.926	29.158	28.916	29.251	29.811	29.176	28.182	29.079	28.867	29.703	29.128	29.556	28.824	29.132	29.649	28.986	29.405
24.777	25.405	25.218	25.088	25.96	26.4	25.986	26.817	25.633	25.84	27.515	27.331	26.389	27.425	28.038	28.69	27.44	28.508	26.866	28.388	27.832	26.725	26.637	26.132	27.855	28.207	26.942	28.029	28.022	28.477	27.536	28.37	28.044	28.499	29.405	28.301	29.335	29.225	28.732	30.062	28.318	28.174	28.992	30.341	28.328	29.853	29.983	28.743	29.011	29.855
25.641	24.054	26.295	24.913	25.359	25.211	26.23	25.533	26.756	26.392	27.265	26.201	27.42	27.658	27.031	27.279	27.388	28.661	26.471	27.166	27.671	27.38	28.403	27.136	27.627	27.033	28.099	27.446	27.33	27.782	27.541	28.464	27.89	28.675	28.018	29.882	28.136	29.902	27.672	29.995	29.127	29.058	29.504	29.193	29.185	29.269	29.995	28.139	29.351	29.186
25.305	25.316	26.231	25.267	25.411	26.17	25.932	25.961	25.526	25.69	26.783	26.759	26.427	27.092	27.12	28.138	27.753	27.679	27.091	26.83	27.833	26.887	27.954	27.512	26.996	27.333	28.363	27.448	27.845	28.26	26.108	28.578	27.849	28.752	28.196	28.979	28.352	29.375	29.319	29.523	29.153	29.042	29.036	29.159	29.67	29.643	29.021	29.873	30.275	29.135
25.802	25.198	25.975	25.31	25.574	26.134	25.679	25.926	26.073	26.422	27.693	25.993	27.906	26.684	26.643	27.691	27.226	26.979	27.242	26.38	27.185	27.372	26.86	26.956	28.453	27.581	27.575	27.921	27.016	28.437	27.256	26.621	27.482	28.326	29.166	29.005	28.841	28.551	28.724	28.809	28.232	29.345	29.164	29.366	29.079	28.823	29.293	29.289	29.979	29.526
25.351	26.269	25.355	26.189	25.425	25.855	26.089	26.4	25.893	26.811	26.052	27.454	27.057	27.27	27.444	27.496	27.785	27.169	27.287	27.133	26.661	26.694	28.089	28.955	28.645	27.268	27.431	27.182	28.461	27.638	27.998	27.193	27.433	27.565	27.839	29.186	28.427	28.53	28.597	29.329	28.309	29.675	28.828	29.088	28.329	29.47	28.918	29.825	28.502	29.742
25.478	25.185	25.245	25.65	25.376	25.811	26.054	26.456	27.418	25.579	26.325	26.066	26.234	27.225	27.285	27.708	26.383	26.903	26.54	27.181	27.13	26.977	27.178	27.936	27.122	28.183	28.436	27.341	28.065	28.238	26.926	27.398	28.547	27.34	27.327	27.789	27.997	29.115	28.732	28.281	28.815	29.534	29.985	28.658	28.595	28.833	29.841	29.164	28.584	30.474
25.12	25.245	26.202	26.409	25.955	26.648	27.418	26.605	26.762	25.752	26.619	26.974	26.736	26.56	27.795	26.174	27.516	26.736	26.97	27.15	27.138	27.652	27.219	27.913	27.185	28.069	27.969	28.097	28.026	28.003	28.074	26.936	28.637	27.266	27.426	29.014	28.425	27.955	28.053	29.448	29.023	28.558	29.019	29.305	28.638	28.602	29.354	27.849	29.395	29.119
24.775	25.478	25.511	25.571	26.105	25.617	26.859	26.805	26.105	26.03	26.949	26.727	27.525	26.554	25.868	26.643	26.373	26.466	27.015	27.973	26.585	27.337	27.503	27.414	28.039	27.647	28.05	27.595	28.281	26.643	27.747	27.679	28.359	27.931	28.444	27.443	29.646	27.884	29.626	27.901	28.881	28.748	28.656	28.727	28.382	28.903	28.612	28.812	29.45	29.288
25.356	24.453	26.136	25.274	26.824	26.025	26.93	26.617	26.534	26.338	26.785	26.63	26.589	26.394	27.476	27.215	27.446	26.602	27.065	28.052	27.802	28.181	28.285	27.614	27.83	26.949	28.214	28.891	28.306	27.979	28.188	28.572	28.837	27.715	28.672	26.981	28.586	27.426	29.333	28.487	28.668	28.605	28.242	29.025	28.746	28.457	29.503	28.689	28.102	29.09
25.824	25.988	25.435	25.48	25.842	25.09	26.138	27.031	26.389	26.071	26.116	26.441	26.2	26.831	27.065	26.743	27.296	26.677	27.094	27.886	28.426	26.964	28.033	27.824	27.563	27.964	27.984	27.874	28.725	28.657	28.306	27.943	29.503	28.202	27.981	29.811	27.856	27.534	29.051	28.876	28.275	28.813	28.686	28.448	28.875	28.713	28.335	27.728	28.32	29.847
25.797	25.421	25.805	25.87	25.855	27.073	26.278	26.158	26.329	27.209	27.175	25.705	26.979	27.302	27.056	27.715	26.63	27.076	27.317	27.507	28.267	27.692	28.757	27.866	28.175	27.534	27.788	28.021	27.983	28.39	28.559	27.339	28.532	28.36	29.309	28.767	28.92	28.812	28.56	28.743	28.475	28.786	28.149	28.96	28.461	27.763	28.753	27.446	28.575	27.805
25.525	25.295	25.992	26.147	26.325	27.092	26.98	26.652	25.741	26.896	26.652	27.418	26.411	26.798	26.8	26.83	27.266	26.863	26.807	28.293	26.996	27.654	27.845	27.607	28.755	28.493	27.785	28.405	28.412	29.617	28.296	28.998	29.969	29.058	29.476	28.246	29.115	29.481	29.306	28.985	27.837	29.218	28.257	27.58	28.557	28.437	29.236	28.499	27.521	28.58
25.083	25.015	26.22	25.628	26.411	26.536	25.475	27.588	25.84	26.46	27.424	25.854	27.353	27.704	26.805	27.235	27.108	28.001	26.798	28.23	27.326	27.567	28.284	28.172	28.047	27.773	27.575	28.492	28.33	28.872	28.87	29.647	29.106	28.512	28.406	29.353	28.84	29.055	29.036	27.784	28.852	28.951	27.75	29.141	28.08	28.595	28.144	28.462	28.105	28.791
25.316	25.883	26.077	26.666	26.263	26.229	27.337	26.598	26.872	27.094	27.478	26.301	27.431	26.996	27.103	27.42	26.815	27.109	27.643	27.15	27.861	28.221	27.398	27.977	28.659	27.933	28.603	27.675	26.902	28.156	28.911	29.185	28.422	29.117	29.11	29.291	29.477	29.325	29.265	29.285	29.259	28.531	28.352	28.361	28.613	29.016	28.104	28.483	27.974	28.425
23.779	26.19	24.912	26.605	25.695	25.923	26.17	26.178	27.118	26.778	26.416	26.725	27.365	26.171	27.493	25.972	26.62	27.695	27.609	27.095	27.83	28.245	27.167	27.793	26.81	27.56	28.916	28.317	27.967	28.411	27.976	28.066	28.957	28.782	28.547	30.019	28.883	29.462	29.437	29.342	28.279	29.342	28.445	28.171	29.104	27.461	27.778	28.403	29.02	28.345
25.193	25.772	25.297	26.462	25.439	25.606	25.842	27.414	26.87	26.641	26.86	26.617	27.104	26.843	26.802	27.445	28.045	26.538	27.982	27.192	28.213	27.756	28.243	27.642	28.219	27.555	28.487	27.986	28.095	28.704	28.125	28.685	27.955	28.845	29.067	29.047	29.432	29.253	29.524	30.032	28.215	28.245	28.815	28.16	27.49	29.497	27.972	29.176	29.528	27.415
25.785	25.333	24.845	25.194	26.083	25.696	26.131	25.123	26.68	27.316	26.815	26.585	26.742	25.711	27.271	26.836	27.656	27.709	27.095	27.134	27.463	28.132	28.365	28.632	27.241	28.309	27.596	28.137	28.02	28.138	28.736	28.283	28.641	28.86	28.853	29.228	29.013	29.261	29.34	28.709	28.858	29.468	28.472	28.428	28.645	29.398	28.889	28.497	29.025	28.621
24.495	25.408	25.852	25.571	25.844	25.765	25.69	26.096	26.419	26.792	27.092	26.729	26.524	28.402	25.852	26.581	27.264	27.451	26.872	27.875	27.425	27.901	27.32	27.844	27.604	28.627	27.929	27.623	28.715	28.427	28.735	28.802	28.332	28.19	28.765	28.344	28.563	28.744	29.071	27.562	29.415	27.79	29.897	28.567	28.769	28.489	29.769	30.217	28.607	28.988
24.54	25.823	26.065	25.29	27.293	25.539	26.48	26.045	27.504	26.17	26.831	27.454	26.198	27.103	27.399	26.849	27.523	26.612	28.215	27.077	27.244	26.686	27	27.608	27.519	28.624	27.563	29.142	27.622	28.765	28.029	28.658	28.789	28.802	29.177	28.738	30.175	28.719	28.725	28.323	28.261	28.593	28.004	29.252	29.608	28.938	30.015	28.954	29.988	30.016
26.186	24.836	26.381	25.456	26.487	25.762	26.281	26.547	26.534	26.351	26.686	28.218	26.784	27.298	26.351	28.218	27.498	28.301	28.885	27.774	27.789	28.228	27.929	27.578	28.02	28.125	27.819	27.865	28.614	29.379	28.668	28.201	28.451	28.771	29.774	28.094	28.369	29.326	29.684	28.567	28.273	29.584	28.25	28.605	29.723	28.955	30.475	29.906	30.13	29.763
24.92	26.115	25.861	25.409	25.617	25.77	25.931	25.76	26.167	27.035	26.32	26.753	26.585	26.739	27.338	28.069	27.679	27.931	27.495	29.316	27.489	26.935	28.072	27.681	27.864	29.007	28.414	28.176	27.828	28.927	28.947	28.755	28.526	28.762	29.27	28.979	29.778	28.771	29.931	29.22	28.573	29.019	29.232	27.758	30.543	29.325	28.689	29.884	30.039	29.705
26.391	25.31	25.68	25.18	25.983	25.76	26.036	25.705	26.724	26.828	26.493	26.777	27.406	27.104	27.623	27.367	28.127	27.964	28.397	27.812	28.72	27.874	28.261	28.861	28.473	28.875	27.841	28.655	29.261	28.175	29.397	29.115	28.761	29.085	29.41	28.813	29.135	29.589	29.046	29.496	29.052	29.06	29.587	29.609	29.754	29.705	29.732	30.004	30.291	30.184
25.034	24.925	25.428	26.014	25.287	25.893	24.535	24.937	26.074	26.408	26.664	26.028	27.052	27.689	27.765	27.473	27.888	28.721	27.993	28.521	27.957	28.481	28.758	28.525	27.538	28.485	28.93	28.514	28.827	29.142	28.691	29.91	28.548	28.409	29.56	29.523	29.771	29.863	29.14	29.524	29.14	29.051	29.631	29.413	30.196	30.272	30.109	29.266	31.328	30.315
25.44	25.416	25.892	25.576	26.217	25.785	24.653	25.927	26.059	26.18	26.496	26.452	27.155	27.408	27.119	27.667	26.709	27.907	27.459	27.859	28.575	29.762	28.19	27.936	28.597	29.021	28.789	29.024	28.985	28.872	29.289	28.131	29.038	28.79	29.532	28.845	29.581	29.936	30.413	29.264	28.923	30.603	30.738	29.208	29.785	29.817	30.866	30.094	30.038	32.113
24.485	26.272	25.902	25.914	25.692	25.682	25.874	26.007	25.73	26.875	26.693	26.34	26.867	27.352	27.313	26.834	27.026	28.044	27.454	28.925	28.341	28.502	27.538	29.33	28.199	28.681	28.738	28.534	28.694	29.161	28.776	28.358	30.199	28.69	29.167	29.546	29.873	30.076	29.072	29.803	30.357	29.933	29.471	29.709	31.02	30.645	30.133	30.669	31.166	31.227
25.104	25.372	24.612	25.75	25.758	26.392	25.749	25.869	25.997	27.084	27.504	26.074	26.763	27.665	27.353	27.453	27.359	28.422	27.597	28.657	28.441	29.368	27.752	29.302	28.409	28.448	29.165	28.275	28.809	28.239	29.39	28.935	29.419	29.439	28.778	29.924	29.675	30.655	28.522	29.944	29.957	30.197	30.486	30.332	30.235	31.312	30.663	31.827	31.828	32.838
25.016	25.798	24.836	24.651	25.144	26.745	25.557	26.909	26.082	26.993	27.692	27.024	26.169	26.419	28.069	26.288	26.912	27.498	28.534	27.876	28.167	27.632	28.871	29.157	29.081	28.378	28.26	29.297	27.998	27.919	29.377	29.455	29.167	29.101	28.858	30.497	29.313	29.346	29.897	29.594	30.202	29.079	30.044	31.038	30.312	30.784	31.328	31.874	32.451	31.431
25.695	25.75	25.969	25.525	25.935	26.197	26.049	26.318	26.66	27.296	26.244	26.808	27.848	27.119	27.084	27.232	27.949	27.493	27.714	28.131	28.179	28.175	28.384	28.12	28.399	27.619	28.152	28.228	27.949	29.096	29.112	29.635	28.683	30.226	29.663	29.527	29.886	29.93	29.353	29.852	29.478	30.152	30.832	31.127	31.303	31.091	31.355	31.701	31.35	32.104
26.805	26.153	25.886	25.115	26.561	26.676	26.245	26.219	27.5	26.732	26.634	27.064	27.035	26.516	27.934	27.558	28.03	27.783	27.516	27.086	28.714	27.818	28.532	28.205	28.259	28.848	27.965	28.603	28.204	28.592	28.962	28.782	28.985	29.855	29.351	30.453	29.201	29.189	29.328	29.641	30.392	30.362	30.266	31.532	31.041	32.29	30.756	31.804	32.122	32.117
26.009	25.888	25.88	25.86	26.144	26.702	25.738	25.885	27.343	27.458	27.483	27.321	27.542	27.992	27.312	28.449	27.892	27.621	27.329	28.026	27.487	28.338	27.926	29.813	28.185	28.216	28.658	29.048	28.614	27.984	29.81	28.844	29.904	28.973	30.823	29.125	28.746	29.219	28.5	30.31	29.84	30.119	30.812	31.206	31.297	32.015	31.162	30.34	31.884	32.286
26.414	26.315	25.654	26.22	26.412	26.566	27.479	25.913	27.337	26.118	26.267	26.991	27.123	27.437	28.323	27.223	27.619	28.361	27.825	27.236	28.299	27.511	29.303	28.333	28.361	28.716	28.066	29.052	28.207	27.887	27.88	28.611	29.249	29.005	28.223	29.97	29.535	30.056	29.831	29.87	30.431	30.906	29.476	31.3	31.333	31.016	30.559	32.018	31.523	32.136
25.099	26.09	26.503	26.001	26.965	26.715	26.065	27.392	26.565	26.894	26.761	27.193	28.112	26.893	27.086	27.226	27.227	28.515	28.083	27.996	28.159	28.202	27.661	28.396	28.617	28.092	29.402	27.84	28.913	28.488	28.73	28.56	28.616	29.482	29.787	28.811	30.082	29.203	30.212	29.711	30.223	31.812	30.586	31.874	30.244	31.987	30.343	31.417	31.516	32.092
25.736	26.402	26.303	26.69	26.499	26.446	27.001	26.774	26.581	25.998	26.916	27.004	27.776	28.024	27.215	27.331	28.868	28.426	27.203	28.236	28.415	28.517	27.879	29.24	27.953	29.107	27.808	28.094	29.349	28.84	28.922	28.28	28.747	28.6	29.306	29.887	29.188	29.163	30.628	30.587	30.676	31.181	30.361	31.809	31.466	30.184	31.513	31.243	31.798	32.193
26.446	26.392	25.984	26.596	26.411	26.737	27.365	27.364	27.413	27.277	26.943	27.674	25.583	27.849	27.216	28.376	27.022	27.713	27.306	27.874	28.116	27.572	28.119	27.805	26.785	28.165	28.12	27.791	29.914	28.313	28.665	28.851	29.718	29.583	29.236	29.358	30.035	29.596	29.365	30.458	30.719	30.859	30.824	31.199	31.499	32.004	30.687	31.628	31.091	32.478
25.788	25.366	26.376	27.463	26.46	27.465	27.131	27.79	27.357	26.499	26.775	26.654	26.414	27.763	27.487	27.391	27.57	27.479	28.195	28.052	28.54	28.928	27.484	28.301	28.438	27.333	28.39	29.196	28.057	28.776	28.693	28.365	28.311	27.911	28.468	30.16	29.965	29.699	30.089	30.705	30.722	31.561	29.751	31.385	31.686	31.191	31.262	31.085	32.041	32.327
23.873	24.744	25.782	26.187	24.756	26.819	26.961	27.281	27.771	27.912	26.538	27.781	26.439	26.951	28.352	26.721	27.806	28.409	26.794	28.021	28.453	27.996	27.535	28.587	28.203	28.566	27.309	28.83	28.156	28.638	29.171	27.966	28.568	28.865	29.627	28.9	29.976	30.075	30.949	30.701	29.864	31.503	30.564	31.468	31.538	30.325	31.934	31.922	32.108	31.393
24.38	24.794	25.15	25.614	25.304	26.149	25.746	26.237	26.547	27.306	26.617	26.981	26.718	26.959	27.216	27.611	26.897	26.933	27.338	27.224	28.234	27.122	27.619	26.919	27.688	28.137	26.908	28.601	27.805	27.957	28.7	27.517	27.852	28.763	29.183	29.734	29.245	30.116	29.523	30.637	30.268	31.188	32.414	31.675	31.327	30.973	31.414	31.423	31.537	31.69
24.284	23.332	24.246	25.263	24.77	25.275	25.723	25.987	25.523	27.7	27.846	26.508	27.266	27.024	27.695	26.6	27.902	26.62	27.909	27.247	28.067	27.228	27.786	27.486	28.194	27.122	27.562	27.359	28.246	27.418	28.136	28.855	27.373	29.025	29.546	29.098	29.093	30.667	29.734	29.605	30.776	30.465	30.385	31.618	30.638	31.86	30.793	31.887	32.031	31.382
22.796	24.987	24.082	25.87	24.441	25.991	25.264	25.337	26.028	25.729	26.203	26.816	27.407	25.619	27.188	26.458	28.224	25.797	26.913	26.484	26.648	27.732	27.967	27.701	27.642	26.654	26.755	27.992	27.122	27.901	27.835	28.498	28.061	29.005	28.816	29.792	29.885	29.205	29.699	29.735	31.089	31.061	29.959	31.169	30.748	30.953	30.981	30.87	31.33	32.445
23.874	24.95	24.482	24.909	25.133	25.403	25.803	26.761	25.252	25.941	26.142	25.659	27.265	25.644	26.139	25.631	27.42	26.227	26.663	27.513	26.833	28.31	27.93	26.442	27.116	27.311	27.845	27.229	27.839	27.668	28.41	27.408	29.426	28.77	30.089	28.332	28.528	29.709	29.528	30.393	30.092	30.92	29.893	30.996	31.205	30.378	31.825	30.98	31.793	30.882
25.091	24.631	25.645	25.526	25.237	25.586	25.165	25.456	26.336	26.063	26.46	25.787	26.551	25.988	26.011	26.197	26.895	26.497	26.73	26.107	26.932	27.152	26.866	27.035	27.698	27.531	27.223	27.946	27.546	27.907	28.214	28.633	29.988	29.376	28.378	29.74	29.104	30.234	29.804	29.823	30.628	30.974	30.367	31.797	31.534	30.382	30.76	31.666	30.967	31.462
25.02	25.176	25.346	25.344	26.096	26.231	26.116	25.068	26.24	25.76	25.48	25.292	26.937	25.832	27.087	26.567	27.699	26.715	26.805	26.087	27.734	27.341	26.898	27.57	27.083	28.763	26.983	28.585	28.395	28.12	29.465	29.199	29.074	30.544	28.692	29.987	30.27	30.022	29.321	31.536	30.739	31.908	31.363	30.894	30.845	30.852	31.871	30.717	31.134	32.193
25.619	25.05	25.651	26.174	25.636	25.652	26.03	26.021	26.362	25.715	26.569	26.245	26.34	26.953	26.301	26.397	26.824	26.956	25.819	27.287	25.781	27.248	27.583	28.466	27.791	28.533	28.404	28.896	27.865	28.356	29.335	29.405	30.302	27.946	29.252	29.79	29.865	30.349	30.67	30.885	30.344	31.152	30.67	31.413	30.443	31.499	31.523	31.449	31.891	31.418
26.571	25.974	25.584	26.06	25.453	26.606	25.353	26.479	25.553	26.537	25.943	27.434	27.731	26.755	25.936	26.942	28.069	27.136	27.504	26.562	27.343	25.333	27.706	26.851	27.226	28.264	28.476	28.084	29.469	30.049	29.642	29.794	29.587	30.259	29.885	29.788	29.463	30.127	30.373	30.255	30.999	30.742	30.12	31.262	31.527	30.882	31.643	31.505	32.634	32.26
26.03	25.929	26.452	25.713	25.438	25.78	25.975	26.452	26.863	26.307	27.039	26.771	26.755	27.517	27.493	26.392	27.404	27.108	27.587	27.203	27.35	27.487	27.134	27.058	27.837	28.859	29.198	28.731	29.304	29.937	29.986	30.286	31.097	31.081	29.955	29.619	31.055	30.54	30.446	29.972	30.402	31.02	31.973	30.786	31.434	31.629	31.955	31.405	32.694	32.553
26.164	25.729	26.479	26.141	27.034	26.065	26.689	26.135	26.792	26.247	26.447	27.275	27.13	27.671	27.075	27.399	26.328	28.004	27.138	27.695	28.263	27.492	27.682	27.916	27.577	28.306	28.455	29.121	29.265	29.982	29.882	29.985	30.402	30.598	30.23	30.32	29.179	31.786	30.403	31.015	30.847	31.156	31.423	31.298	31.996	31.78	32.027	32.346	32.159	32.083
26.373	26.445	26.687	26.823	25.783	27.036	26.924	27.137	26.503	26.554	27.084	27.537	27.718	28.08	28.077	26.772	27.919	27.956	27.374	27.974	27.869	28.209	27.232	27.177	29.244	28.655	29.644	29.755	29.78	29.615	29.846	30.393	29.822	30.828	30.285	31.483	30.262	31.117	30.556	30.758	31.307	31.478	30.918	31.116	31.511	31.351	31.857	32.384	31.822	33.423
25.944	26.12	26.706	27.861	26.448	26.585	26.642	26.902	26.438	27.568	27.114	27.457	28.017	27.476	26.858	28.235	27.6	28.273	27.839	27.897	28.613	27.688	27.492	28.783	28.008	29.04	28.67	29.069	30.059	30.489	30.379	30.161	30.059	31.346	30.825	30.748	31.217	30.879	31.294	31.405	30.393	31.294	32.453	31.228	31.305	31.738	33.032	33.706	32.514	32.58
26.62	26.782	26.437	26.024	26.973	27.197	26.755	28.008	27.152	27.947	27.11	28.162	27.386	27.973	27.99	29.152	27.736	28.911	28.14	28.122	29.248	28.13	27.481	27.896	27.71	28.758	28.862	30.181	29.423	29.348	30.058	30.072	29.878	29.385	31.411	30.093	30.962	31.152	30.852	31.891	31.785	31.963	30.864	31.749	31.617	31.435	32.458	32.46	31.909	32.244
[truncated: 846 more rows]
[truncated: 1,751 more columns]

## Sheet: Figure 4b
Figure 4b
Time evolution of the ΔQ-value from the (110) planes in the wavelengths of 800 and 400 nm
800 nm				400 nm				Fitting curve for 800 nm
[truncated: 929 more rows]

## Sheet: Figure 4c
Figure 4c
[truncated: 931 more rows]

## Sheet: Figure 4d
Figure 4d
[truncated: 88 more rows]

## Sheet: Figure 4e
Figure 4e
[truncated: 233 more rows]

## Sheet: Figure 4f
Figure 4f
[truncated: 233 more rows]

[truncated: 23 more sheets: Figure 5b, Figure 5c, Figure S1, Figure S6, Figure S7a, Figure S7b, Figure S7c, Figure S8a, Figure S8b, Figure S8c, Figure S8d, Figure S9a, Figure S9b, Figure S10a, Figure S10b, Figure S11a, Figure S11b, Figure S11c, Figure S11d, Figure S11e …]
